# Supplementary material for: Hexachloridobis­{μ2-2-(piperazin-1-yl)-N-[1-(2-pyrid­yl)ethyl­idene]ethanamine}­trizinc dihydrate
Source: Acta Crystallogr Sect E Struct Rep Online. 2011 Jul 13;67(Pt 8):m1091. doi: 10.1107/S1600536811027437 (PMC3212165; doi:10.1107/S1600536811027437)
Supplement: Supplementary file 1 [file e-67-m1091-sup1.cif]

##############################################################################
#                                                                            #
# This CIF contains the data in a paper accepted for publication in          #
# Acta Crystallographica Section E. It conforms to the requirements of       #
# Notes for Authors for Acta Crystallographica Section E, and has been       #
# peer reviewed under the auspices of the IUCr Commission on Journals.       #
#                                                                            #
# Full details of the Crystallographic Information File format               #
# are given in the paper "The Crystallographic Information File (CIF):       #
# a New Standard Archive File for Crystallography" by S. R. Hall, F. H.      #
# Allen and I. D. Brown [Acta Cryst. (1991), A47, 655-685].                  #
#                                                                            #
# The current version of the core CIF dictionary is obtainable from          #
# ftp://ftp.iucr.org/pub/cif_core.dic.                                       #
#                                                                            #
# Software is freely available for graphical display of the structure(s)     #
# in this CIF. For information consult the CIF software page                 #
# http://www.iucr.org/resources/cif/software.                                #
#                                                                            #
# This file may be used for bona fide research purposes within the           #
# scientific community so long as proper attribution is given to the journal # 
# article from which it was obtained.                                        #
#                                                                            #
##############################################################################
data_I
_audit_creation_method     SHELXL-97
_chemical_name_systematic
;
Hexachloridobis{\m~2~-2-(piperazin-1-yl)-<i>N</i>-[1-(2-pyridyl)
ethylidene]ethanamine}trizinc dihydrate
;
_chemical_name_common     ?
_chemical_formula_moiety     '[Zn3 Cl6 (C13 H20 N4)2], 2H2 O'
_chemical_formula_sum     'C26 H44 Cl6 N8 O2 Zn3'
_chemical_formula_iupac     '[Zn3 Cl6 (C13 H20 N4)2], 2H2 O'
_chemical_formula_weight     909.50
_chemical_melting_point     ?
_symmetry_cell_setting     triclinic
_symmetry_space_group_name_H-M     'P -1'
_symmetry_space_group_name_Hall     '-P 1'
loop_
    _symmetry_equiv_pos_as_xyz
    'x, y, z'
    '-x, -y, -z'
_cell_length_a     7.6060(3)
_cell_length_b     14.8850(5)
_cell_length_c     16.7153(5)
_cell_angle_alpha     72.570(2)
_cell_angle_beta     86.834(2)
_cell_angle_gamma     88.936(2)
_cell_volume     1802.78(11)
_cell_formula_units_Z     2
_cell_measurement_reflns_used     5640
_cell_measurement_theta_min     2.56
_cell_measurement_theta_max     29.04
_cell_measurement_temperature     100(2)
_exptl_crystal_description     Prism
_exptl_crystal_colour     yellow
_exptl_crystal_size_max     0.21
_exptl_crystal_size_mid     0.12
_exptl_crystal_size_min     0.09
_exptl_crystal_density_diffrn     1.675
_exptl_crystal_density_meas     ?
_exptl_crystal_density_method     'not measured'
_exptl_crystal_F_000     928
_exptl_absorpt_coefficient_mu     2.462
_exptl_absorpt_correction_type     multi-scan
_exptl_absorpt_process_details     '(SADABS; Sheldrick, 1996)'
_exptl_absorpt_correction_T_min     0.6258
_exptl_absorpt_correction_T_max     0.8088
_exptl_special_details
;
;
_diffrn_ambient_temperature     100(2)
_diffrn_radiation_type     MoK\a
_diffrn_radiation_wavelength     0.71073
_diffrn_radiation_source     'fine-focus sealed tube'
_diffrn_radiation_monochromator     graphite
_diffrn_measurement_device_type     'Bruker APEXII CCD'
_diffrn_measurement_method     '\f and \w scans'
_diffrn_detector_area_resol_mean     ?
_diffrn_reflns_number     16465
_diffrn_reflns_av_R_equivalents     0.0235
_diffrn_reflns_av_sigmaI/netI     0.0384
_diffrn_reflns_theta_min     2.19
_diffrn_reflns_theta_max     27.00
_diffrn_reflns_theta_full     27.00
_diffrn_measured_fraction_theta_max     0.996
_diffrn_measured_fraction_theta_full     0.996
_diffrn_reflns_limit_h_min     -9
_diffrn_reflns_limit_h_max     9
_diffrn_reflns_limit_k_min     -18
_diffrn_reflns_limit_k_max     19
_diffrn_reflns_limit_l_min     -21
_diffrn_reflns_limit_l_max     21
_refine_special_details
;
Refinement of <i>F</i>^2^ against ALL reflections. The weighted <i>R</i>-factor
<i>wR</i> and goodness of fit <i>S</i> are based on <i>F</i>^2^, conventional
<i>R</i>-factors <i>R</i> are based on <i>F</i>, with <i>F</i> set to zero for
negative <i>F</i>^2^. The threshold expression of <i>F</i>^2^ >
\s(<i>F</i>^2^) is used only for calculating <i>R</i>-factors(gt) <i>etc</i>.
and is not relevant to the choice of reflections for refinement.
<i>R</i>-factors based on <i>F</i>^2^ are statistically about twice as large
as those based on <i>F</i>, and <i>R</i>- factors based on ALL data will be
even larger.
;
_reflns_number_total     7831
_reflns_number_gt     6241
_reflns_threshold_expression     I>2\s(I)
_refine_ls_structure_factor_coef     Fsqd
_refine_ls_matrix_type     full
_refine_ls_R_factor_all     0.0618
_refine_ls_R_factor_gt     0.0455
_refine_ls_wR_factor_gt     0.1179
_refine_ls_wR_factor_ref     0.1265
_refine_ls_goodness_of_fit_ref     1.044
_refine_ls_restrained_S_all     1.048
_refine_ls_number_reflns     7831
_refine_ls_number_parameters     424
_refine_ls_number_restraints     8
_refine_ls_hydrogen_treatment     mixed
_refine_ls_weighting_scheme     calc
_refine_ls_weighting_details
           'calc w=1/[\s^2^(Fo^2^)+(0.0573P)^2^+5.66P] where P=(Fo^2^+2Fc^2^)/3'
_atom_sites_solution_hydrogens     geom
_atom_sites_solution_primary     direct
_atom_sites_solution_secondary     difmap
_refine_ls_shift/su_max     0.001
_refine_ls_shift/su_mean     <0.001
_refine_diff_density_max     0.918
_refine_diff_density_min     -1.311
_refine_ls_extinction_method     none
_refine_ls_extinction_coef     ?
loop_
    _atom_type_symbol
    _atom_type_description
    _atom_type_scat_dispersion_real
    _atom_type_scat_dispersion_imag
    _atom_type_scat_source
    'C' 'C' 0.0033 0.0016
                         'International Tables Vol C Tables 4.2.6.8 and 6.1.1.4'
    'H' 'H' 0.0000 0.0000
                         'International Tables Vol C Tables 4.2.6.8 and 6.1.1.4'
    'N' 'N' 0.0061 0.0033
                         'International Tables Vol C Tables 4.2.6.8 and 6.1.1.4'
    'Cl' 'Cl' 0.1484 0.1585
                         'International Tables Vol C Tables 4.2.6.8 and 6.1.1.4'
    'Zn' 'Zn' 0.2839 1.4301
                         'International Tables Vol C Tables 4.2.6.8 and 6.1.1.4'
    'O' 'O' 0.0106 0.0060
                         'International Tables Vol C Tables 4.2.6.8 and 6.1.1.4'
_computing_data_collection     'APEX2 (Bruker, 2007)'
_computing_cell_refinement     'SAINT (Bruker, 2007)'
_computing_data_reduction     'SAINT (Bruker, 2007)'
_computing_structure_solution     'SHELXS97 (Sheldrick, 2008)'
_computing_structure_refinement     'SHELXL97 (Sheldrick, 2008)'
_computing_molecular_graphics     'X-SEED (Barbour, 2001)'
_computing_publication_material
                        'SHELXL97 (Sheldrick, 2008) and publCIF (Westrip, 2010)'
loop_
    _atom_site_type_symbol
    _atom_site_label
    _atom_site_fract_x
    _atom_site_fract_y
    _atom_site_fract_z
    _atom_site_U_iso_or_equiv
    _atom_site_adp_type
    _atom_site_calc_flag
    _atom_site_refinement_flags
    _atom_site_occupancy
    _atom_site_symmetry_multiplicity
    _atom_site_disorder_assembly
    _atom_site_disorder_group
    Zn Zn1 0.60721(6) 0.60302(3) 0.15462(3) 0.01962(12) Uani d . 1 1 . .
    Zn Zn2 0.54211(8) 0.26399(4) 0.44315(3) 0.03191(15) Uani d . 1 1 . .
    Zn Zn3 0.96674(6) -0.03792(3) 0.78382(3) 0.01865(12) Uani d . 1 1 . .
    Cl Cl1 0.32182(14) 0.57174(8) 0.20310(7) 0.0286(2) Uani d . 1 1 . .
    Cl Cl2 0.76455(14) 0.49402(7) 0.11373(6) 0.0245(2) Uani d . 1 1 . .
    Cl Cl3 0.25702(18) 0.28147(10) 0.47790(9) 0.0461(3) Uani d . 1 1 . .
    Cl Cl4 0.6177(2) 0.18718(10) 0.35034(8) 0.0451(3) Uani d . 1 1 . .
    Cl Cl5 0.82202(14) 0.06069(7) 0.84965(6) 0.0251(2) Uani d . 1 1 . .
    Cl Cl6 1.24603(14) 0.01080(8) 0.74837(7) 0.0276(2) Uani d . 1 1 . .
    N N1 0.5433(4) 0.6860(2) 0.0275(2) 0.0191(7) Uani d . 1 1 . .
    N N2 0.6720(5) 0.7394(2) 0.1477(2) 0.0213(7) Uani d . 1 1 . .
    N N3 0.7470(5) 0.5792(2) 0.2849(2) 0.0222(7) Uani d . 1 1 . .
    N N4 0.6610(5) 0.3943(3) 0.4067(2) 0.0279(8) Uani d D 1 1 . .
    H H4N 0.724(6) 0.400(4) 0.450(2) 0.033 Uiso d D 1 1 . .
    N N5 0.6552(5) 0.1858(3) 0.5515(2) 0.0302(9) Uani d D 1 1 . .
    H H5N 0.657(7) 0.210(3) 0.596(2) 0.036 Uiso d D 1 1 . .
    N N6 0.8522(5) 0.0241(3) 0.6575(2) 0.0245(8) Uani d . 1 1 . .
    N N7 0.9023(5) -0.1581(2) 0.7520(2) 0.0219(7) Uani d . 1 1 . .
    N N8 1.0000(4) -0.1532(2) 0.8977(2) 0.0178(7) Uani d . 1 1 . .
    C C1 0.4820(6) 0.6548(3) -0.0321(3) 0.0226(9) Uani d . 1 1 . .
    H H1 0.4640 0.5891 -0.0205 0.027 Uiso calc R 1 1 . .
    C C2 0.4431(6) 0.7137(3) -0.1103(3) 0.0236(9) Uani d . 1 1 . .
    H H2 0.3980 0.6890 -0.1512 0.028 Uiso calc R 1 1 . .
    C C3 0.4711(6) 0.8092(3) -0.1279(3) 0.0239(9) Uani d . 1 1 . .
    H H3 0.4465 0.8515 -0.1812 0.029 Uiso calc R 1 1 . .
    C C4 0.5359(6) 0.8422(3) -0.0658(3) 0.0217(8) Uani d . 1 1 . .
    H H4 0.5566 0.9075 -0.0762 0.026 Uiso calc R 1 1 . .
    C C5 0.5702(5) 0.7791(3) 0.0112(2) 0.0186(8) Uani d . 1 1 . .
    C C6 0.6400(5) 0.8070(3) 0.0824(3) 0.0190(8) Uani d . 1 1 . .
    C C7 0.6619(7) 0.9095(3) 0.0729(3) 0.0273(10) Uani d . 1 1 . .
    H H7A 0.5463 0.9377 0.0788 0.041 Uiso calc R 1 1 . .
    H H7B 0.7166 0.9411 0.0174 0.041 Uiso calc R 1 1 . .
    H H7C 0.7370 0.9167 0.1164 0.041 Uiso calc R 1 1 . .
    C C8 0.7424(7) 0.7540(3) 0.2227(3) 0.0275(10) Uani d . 1 1 . .
    H H8A 0.6448 0.7634 0.2612 0.033 Uiso calc R 1 1 . .
    H H8B 0.8182 0.8106 0.2067 0.033 Uiso calc R 1 1 . .
    C C9 0.8485(6) 0.6676(3) 0.2656(3) 0.0273(10) Uani d . 1 1 . .
    H H9A 0.9531 0.6636 0.2288 0.033 Uiso calc R 1 1 . .
    H H9B 0.8906 0.6745 0.3184 0.033 Uiso calc R 1 1 . .
    C C10 0.8763(6) 0.5001(3) 0.3062(3) 0.0265(9) Uani d . 1 1 . .
    H H10A 0.9482 0.5061 0.3519 0.032 Uiso calc R 1 1 . .
    H H10B 0.9566 0.5042 0.2565 0.032 Uiso calc R 1 1 . .
    C C11 0.7864(6) 0.4050(3) 0.3335(3) 0.0266(9) Uani d . 1 1 . .
    H H11A 0.7224 0.3970 0.2861 0.032 Uiso calc R 1 1 . .
    H H11B 0.8768 0.3549 0.3480 0.032 Uiso calc R 1 1 . .
    C C12 0.6261(6) 0.5688(3) 0.3592(3) 0.0274(10) Uani d . 1 1 . .
    H H12A 0.5362 0.6193 0.3459 0.033 Uiso calc R 1 1 . .
    H H12B 0.6933 0.5762 0.4059 0.033 Uiso calc R 1 1 . .
    C C13 0.5352(6) 0.4741(3) 0.3870(3) 0.0286(10) Uani d . 1 1 . .
    H H13A 0.4573 0.4701 0.4373 0.034 Uiso calc R 1 1 . .
    H H13B 0.4606 0.4689 0.3419 0.034 Uiso calc R 1 1 . .
    C C14 0.8469(7) 0.1730(4) 0.5366(3) 0.0367(12) Uani d . 1 1 . .
    H H14A 0.9034 0.2355 0.5142 0.044 Uiso calc R 1 1 . .
    H H14B 0.8655 0.1394 0.4939 0.044 Uiso calc R 1 1 . .
    C C15 0.9338(6) 0.1179(3) 0.6160(3) 0.0321(11) Uani d . 1 1 . .
    H H15A 1.0598 0.1088 0.6020 0.039 Uiso calc R 1 1 . .
    H H15B 0.9274 0.1553 0.6560 0.039 Uiso calc R 1 1 . .
    C C16 0.5725(6) 0.0910(3) 0.5870(3) 0.0304(10) Uani d . 1 1 . .
    H H16A 0.5846 0.0562 0.5449 0.036 Uiso calc R 1 1 . .
    H H16B 0.4453 0.0985 0.5995 0.036 Uiso calc R 1 1 . .
    C C17 0.6584(6) 0.0347(3) 0.6668(3) 0.0271(9) Uani d . 1 1 . .
    H H17A 0.6317 0.0658 0.7108 0.033 Uiso calc R 1 1 . .
    H H17B 0.6048 -0.0288 0.6865 0.033 Uiso calc R 1 1 . .
    C C18 0.9066(7) -0.0458(3) 0.6135(3) 0.0340(11) Uani d . 1 1 . .
    H H18A 1.0359 -0.0432 0.6025 0.041 Uiso calc R 1 1 . .
    H H18B 0.8510 -0.0298 0.5588 0.041 Uiso calc R 1 1 . .
    C C19 0.8535(7) -0.1444(3) 0.6655(3) 0.0319(11) Uani d . 1 1 . .
    H H19A 0.7249 -0.1527 0.6641 0.038 Uiso calc R 1 1 . .
    H H19B 0.9146 -0.1913 0.6425 0.038 Uiso calc R 1 1 . .
    C C20 0.8598(6) -0.3303(3) 0.7939(3) 0.0281(10) Uani d . 1 1 . .
    H H20A 0.8195 -0.3189 0.7371 0.042 Uiso calc R 1 1 . .
    H H20B 0.7658 -0.3608 0.8350 0.042 Uiso calc R 1 1 . .
    H H20C 0.9638 -0.3713 0.8013 0.042 Uiso calc R 1 1 . .
    C C21 0.9060(5) -0.2388(3) 0.8068(3) 0.0205(8) Uani d . 1 1 . .
    C C22 0.9658(5) -0.2394(3) 0.8906(2) 0.0175(8) Uani d . 1 1 . .
    C C23 0.9890(5) -0.3205(3) 0.9555(3) 0.0217(8) Uani d . 1 1 . .
    H H23 0.9601 -0.3801 0.9499 0.026 Uiso calc R 1 1 . .
    C C24 1.0555(6) -0.3137(3) 1.0295(3) 0.0243(9) Uani d . 1 1 . .
    H H24 1.0755 -0.3689 1.0746 0.029 Uiso calc R 1 1 . .
    C C25 1.0917(5) -0.2263(3) 1.0365(3) 0.0225(9) Uani d . 1 1 . .
    H H25 1.1370 -0.2201 1.0864 0.027 Uiso calc R 1 1 . .
    C C26 1.0607(5) -0.1473(3) 0.9690(3) 0.0216(8) Uani d . 1 1 . .
    H H26 1.0838 -0.0868 0.9742 0.026 Uiso calc R 1 1 . .
    O O1 0.2839(6) 0.7374(3) 0.2857(3) 0.0589(12) Uani d . 1 1 . .
    O O2 0.1410(14) 0.6105(5) 0.4450(5) 0.087(3) Uani d PU 0.753(15) 1 A 1
    O O2' 0.007(3) 0.5754(12) 0.4953(12) 0.053(8) Uani d P 0.247(15) 1 A 2
loop_
    _atom_site_aniso_label
    _atom_site_aniso_U_11
    _atom_site_aniso_U_22
    _atom_site_aniso_U_33
    _atom_site_aniso_U_12
    _atom_site_aniso_U_13
    _atom_site_aniso_U_23
    Zn1 0.0219(3) 0.0135(2) 0.0220(2) -0.00288(18) -0.00124(19) -0.00282(18)
    Zn2 0.0386(3) 0.0274(3) 0.0255(3) -0.0038(2) -0.0047(2) -0.0007(2)
    Zn3 0.0221(2) 0.0161(2) 0.0160(2) -0.00138(18) 0.00034(18) -0.00237(17)
    Cl1 0.0213(5) 0.0296(6) 0.0287(5) -0.0036(4) -0.0022(4) 0.0009(4)
    Cl2 0.0298(6) 0.0179(5) 0.0266(5) 0.0028(4) -0.0043(4) -0.0074(4)
    Cl3 0.0356(7) 0.0509(8) 0.0476(8) -0.0113(6) -0.0041(6) -0.0075(6)
    Cl4 0.0651(9) 0.0370(7) 0.0349(7) -0.0077(6) -0.0039(6) -0.0127(5)
    Cl5 0.0317(6) 0.0201(5) 0.0239(5) 0.0007(4) 0.0017(4) -0.0079(4)
    Cl6 0.0233(5) 0.0270(5) 0.0275(5) -0.0015(4) 0.0008(4) -0.0009(4)
    N1 0.0188(17) 0.0145(16) 0.0227(17) -0.0017(13) -0.0006(14) -0.0034(13)
    N2 0.0224(18) 0.0176(17) 0.0236(18) -0.0029(14) -0.0039(14) -0.0050(14)
    N3 0.0266(19) 0.0172(17) 0.0217(17) -0.0053(14) -0.0024(14) -0.0035(14)
    N4 0.032(2) 0.025(2) 0.0221(18) -0.0021(16) -0.0055(16) 0.0000(15)
    N5 0.029(2) 0.031(2) 0.0248(19) 0.0015(17) -0.0018(16) 0.0010(16)
    N6 0.0255(19) 0.0244(19) 0.0184(17) 0.0008(15) 0.0018(14) 0.0008(14)
    N7 0.0265(19) 0.0231(18) 0.0180(17) 0.0014(15) -0.0047(14) -0.0084(14)
    N8 0.0173(17) 0.0176(17) 0.0172(16) -0.0018(13) 0.0001(13) -0.0032(13)
    C1 0.024(2) 0.020(2) 0.023(2) -0.0011(17) 0.0003(17) -0.0058(16)
    C2 0.020(2) 0.028(2) 0.024(2) -0.0028(17) -0.0017(17) -0.0084(17)
    C3 0.022(2) 0.022(2) 0.023(2) 0.0003(17) 0.0011(17) -0.0013(17)
    C4 0.023(2) 0.0137(19) 0.026(2) -0.0008(16) 0.0028(17) -0.0025(16)
    C5 0.0151(19) 0.0168(19) 0.022(2) 0.0001(15) 0.0036(15) -0.0040(15)
    C6 0.0170(19) 0.0138(19) 0.025(2) -0.0009(15) 0.0023(16) -0.0044(15)
    C7 0.041(3) 0.014(2) 0.026(2) -0.0017(18) -0.0008(19) -0.0035(17)
    C8 0.041(3) 0.016(2) 0.027(2) -0.0053(18) -0.0080(19) -0.0063(17)
    C9 0.029(2) 0.025(2) 0.028(2) -0.0038(18) -0.0091(18) -0.0055(18)
    C10 0.025(2) 0.024(2) 0.030(2) 0.0022(18) -0.0046(18) -0.0060(18)
    C11 0.030(2) 0.023(2) 0.025(2) 0.0012(18) -0.0010(18) -0.0049(17)
    C12 0.035(3) 0.026(2) 0.021(2) 0.0035(19) -0.0014(18) -0.0073(17)
    C13 0.029(2) 0.029(2) 0.024(2) -0.0008(19) 0.0014(18) -0.0037(18)
    C14 0.032(3) 0.036(3) 0.030(2) 0.001(2) 0.003(2) 0.006(2)
    C15 0.024(2) 0.034(3) 0.027(2) -0.0012(19) 0.0006(18) 0.0079(19)
    C16 0.031(2) 0.030(2) 0.025(2) -0.005(2) 0.0005(19) -0.0008(19)
    C17 0.025(2) 0.027(2) 0.024(2) -0.0038(18) 0.0009(17) 0.0003(18)
    C18 0.047(3) 0.036(3) 0.016(2) 0.009(2) -0.0018(19) -0.0036(18)
    C19 0.046(3) 0.034(3) 0.021(2) 0.008(2) -0.008(2) -0.0153(19)
    C20 0.031(2) 0.021(2) 0.036(2) 0.0013(18) -0.0056(19) -0.0131(19)
    C21 0.0155(19) 0.022(2) 0.024(2) 0.0014(16) -0.0010(16) -0.0082(16)
    C22 0.0154(19) 0.0169(19) 0.0194(19) 0.0000(15) 0.0011(15) -0.0045(15)
    C23 0.021(2) 0.0170(19) 0.026(2) 0.0000(16) 0.0019(16) -0.0043(16)
    C24 0.023(2) 0.022(2) 0.022(2) 0.0027(17) -0.0004(17) 0.0014(17)
    C25 0.019(2) 0.029(2) 0.018(2) -0.0014(17) -0.0002(16) -0.0044(17)
    C26 0.021(2) 0.022(2) 0.022(2) -0.0041(16) 0.0002(16) -0.0067(16)
    O1 0.061(3) 0.048(3) 0.072(3) 0.017(2) -0.023(2) -0.022(2)
    O2 0.139(7) 0.064(4) 0.064(5) -0.018(4) -0.060(5) -0.016(3)
    O2' 0.082(16) 0.034(10) 0.048(12) -0.001(9) -0.041(11) -0.014(8)
_geom_special_details
;
All e.s.d.'s (except the e.s.d. in the dihedral angle between two l.s. planes)
are estimated using the full covariance matrix. The cell e.s.d.'s are taken
into account individually in the estimation of e.s.d.'s in distances, angles
and torsion angles; correlations between e.s.d.'s in cell parameters are only
used when they are defined by crystal symmetry. An approximate (isotropic)
treatment of cell e.s.d.'s is used for estimating e.s.d.'s involving l.s.
planes.
;
loop_
    _geom_bond_atom_site_label_1
    _geom_bond_atom_site_label_2
    _geom_bond_site_symmetry_2
    _geom_bond_distance
    _geom_bond_publ_flag
    Zn1 N2 . 2.066(3) ?
    Zn1 N1 . 2.190(3) ?
    Zn1 Cl2 . 2.2436(11) ?
    Zn1 Cl1 . 2.2809(11) ?
    Zn1 N3 . 2.404(3) ?
    Zn2 N5 . 2.061(4) ?
    Zn2 N4 . 2.061(4) ?
    Zn2 Cl4 . 2.2325(15) ?
    Zn2 Cl3 . 2.2445(15) ?
    Zn3 N7 . 2.086(3) ?
    Zn3 N8 . 2.170(3) ?
    Zn3 Cl6 . 2.2473(12) ?
    Zn3 N6 . 2.253(3) ?
    Zn3 Cl5 . 2.3132(11) ?
    N1 C1 . 1.328(5) ?
    N1 C5 . 1.348(5) ?
    N2 C6 . 1.276(5) ?
    N2 C8 . 1.465(5) ?
    N3 C12 . 1.475(6) ?
    N3 C9 . 1.479(5) ?
    N3 C10 . 1.492(6) ?
    N4 C11 . 1.480(6) ?
    N4 C13 . 1.481(6) ?
    N4 H4N . 0.910(19) ?
    N5 C14 . 1.484(6) ?
    N5 C16 . 1.492(6) ?
    N5 H5N . 0.916(19) ?
    N6 C18 . 1.484(6) ?
    N6 C17 . 1.484(6) ?
    N6 C15 . 1.490(6) ?
    N7 C21 . 1.275(5) ?
    N7 C19 . 1.467(5) ?
    N8 C26 . 1.331(5) ?
    N8 C22 . 1.354(5) ?
    C1 C2 . 1.383(6) ?
    C1 H1 . 0.95 ?
    C2 C3 . 1.381(6) ?
    C2 H2 . 0.95 ?
    C3 C4 . 1.389(6) ?
    C3 H3 . 0.95 ?
    C4 C5 . 1.381(6) ?
    C4 H4 . 0.95 ?
    C5 C6 . 1.499(6) ?
    C6 C7 . 1.497(5) ?
    C7 H7A . 0.98 ?
    C7 H7B . 0.98 ?
    C7 H7C . 0.98 ?
    C8 C9 . 1.514(6) ?
    C8 H8A . 0.99 ?
    C8 H8B . 0.99 ?
    C9 H9A . 0.99 ?
    C9 H9B . 0.99 ?
    C10 C11 . 1.514(6) ?
    C10 H10A . 0.99 ?
    C10 H10B . 0.99 ?
    C11 H11A . 0.99 ?
    C11 H11B . 0.99 ?
    C12 C13 . 1.513(6) ?
    C12 H12A . 0.99 ?
    C12 H12B . 0.99 ?
    C13 H13A . 0.99 ?
    C13 H13B . 0.99 ?
    C14 C15 . 1.514(6) ?
    C14 H14A . 0.99 ?
    C14 H14B . 0.99 ?
    C15 H15A . 0.99 ?
    C15 H15B . 0.99 ?
    C16 C17 . 1.522(6) ?
    C16 H16A . 0.99 ?
    C16 H16B . 0.99 ?
    C17 H17A . 0.99 ?
    C17 H17B . 0.99 ?
    C18 C19 . 1.514(7) ?
    C18 H18A . 0.99 ?
    C18 H18B . 0.99 ?
    C19 H19A . 0.99 ?
    C19 H19B . 0.99 ?
    C20 C21 . 1.493(6) ?
    C20 H20A . 0.98 ?
    C20 H20B . 0.98 ?
    C20 H20C . 0.98 ?
    C21 C22 . 1.494(6) ?
    C22 C23 . 1.376(6) ?
    C23 C24 . 1.393(6) ?
    C23 H23 . 0.95 ?
    C24 C25 . 1.374(6) ?
    C24 H24 . 0.95 ?
    C25 C26 . 1.391(6) ?
    C25 H25 . 0.95 ?
    C26 H26 . 0.95 ?
loop_
    _geom_angle_atom_site_label_1
    _geom_angle_atom_site_label_2
    _geom_angle_atom_site_label_3
    _geom_angle_site_symmetry_1
    _geom_angle_site_symmetry_3
    _geom_angle
    _geom_angle_publ_flag
    N2 Zn1 N1 . . 75.73(13) ?
    N2 Zn1 Cl2 . . 130.04(11) ?
    N1 Zn1 Cl2 . . 95.06(9) ?
    N2 Zn1 Cl1 . . 110.48(11) ?
    N1 Zn1 Cl1 . . 95.26(9) ?
    Cl2 Zn1 Cl1 . . 119.30(4) ?
    N2 Zn1 N3 . . 78.63(13) ?
    N1 Zn1 N3 . . 153.39(12) ?
    Cl2 Zn1 N3 . . 95.99(9) ?
    Cl1 Zn1 N3 . . 100.26(9) ?
    N5 Zn2 N4 . . 107.07(16) ?
    N5 Zn2 Cl4 . . 103.95(13) ?
    N4 Zn2 Cl4 . . 109.56(12) ?
    N5 Zn2 Cl3 . . 106.53(12) ?
    N4 Zn2 Cl3 . . 108.81(12) ?
    Cl4 Zn2 Cl3 . . 120.10(6) ?
    N7 Zn3 N8 . . 75.48(13) ?
    N7 Zn3 Cl6 . . 114.52(11) ?
    N8 Zn3 Cl6 . . 101.42(9) ?
    N7 Zn3 N6 . . 77.89(13) ?
    N8 Zn3 N6 . . 151.58(13) ?
    Cl6 Zn3 N6 . . 98.48(10) ?
    N7 Zn3 Cl5 . . 135.93(11) ?
    N8 Zn3 Cl5 . . 95.60(9) ?
    Cl6 Zn3 Cl5 . . 109.54(4) ?
    N6 Zn3 Cl5 . . 96.62(10) ?
    C1 N1 C5 . . 118.7(3) ?
    C1 N1 Zn1 . . 127.6(3) ?
    C5 N1 Zn1 . . 113.7(3) ?
    C6 N2 C8 . . 122.9(4) ?
    C6 N2 Zn1 . . 120.1(3) ?
    C8 N2 Zn1 . . 116.9(3) ?
    C12 N3 C9 . . 110.6(3) ?
    C12 N3 C10 . . 107.7(3) ?
    C9 N3 C10 . . 107.0(3) ?
    C12 N3 Zn1 . . 115.3(3) ?
    C9 N3 Zn1 . . 100.3(2) ?
    C10 N3 Zn1 . . 115.5(3) ?
    C11 N4 C13 . . 108.7(3) ?
    C11 N4 Zn2 . . 111.6(3) ?
    C13 N4 Zn2 . . 113.8(3) ?
    C11 N4 H4N . . 107(3) ?
    C13 N4 H4N . . 106(3) ?
    Zn2 N4 H4N . . 109(3) ?
    C14 N5 C16 . . 108.5(4) ?
    C14 N5 Zn2 . . 111.3(3) ?
    C16 N5 Zn2 . . 112.2(3) ?
    C14 N5 H5N . . 100(4) ?
    C16 N5 H5N . . 105(3) ?
    Zn2 N5 H5N . . 118(3) ?
    C18 N6 C17 . . 113.5(4) ?
    C18 N6 C15 . . 111.8(4) ?
    C17 N6 C15 . . 109.7(3) ?
    C18 N6 Zn3 . . 102.0(3) ?
    C17 N6 Zn3 . . 110.7(2) ?
    C15 N6 Zn3 . . 108.9(3) ?
    C21 N7 C19 . . 122.9(4) ?
    C21 N7 Zn3 . . 120.1(3) ?
    C19 N7 Zn3 . . 117.0(3) ?
    C26 N8 C22 . . 118.7(3) ?
    C26 N8 Zn3 . . 126.7(3) ?
    C22 N8 Zn3 . . 114.4(3) ?
    N1 C1 C2 . . 123.0(4) ?
    N1 C1 H1 . . 118.5 ?
    C2 C1 H1 . . 118.5 ?
    C3 C2 C1 . . 118.7(4) ?
    C3 C2 H2 . . 120.6 ?
    C1 C2 H2 . . 120.6 ?
    C2 C3 C4 . . 118.5(4) ?
    C2 C3 H3 . . 120.7 ?
    C4 C3 H3 . . 120.7 ?
    C5 C4 C3 . . 119.5(4) ?
    C5 C4 H4 . . 120.3 ?
    C3 C4 H4 . . 120.3 ?
    N1 C5 C4 . . 121.6(4) ?
    N1 C5 C6 . . 114.6(3) ?
    C4 C5 C6 . . 123.8(4) ?
    N2 C6 C7 . . 125.5(4) ?
    N2 C6 C5 . . 115.7(4) ?
    C7 C6 C5 . . 118.8(3) ?
    C6 C7 H7A . . 109.5 ?
    C6 C7 H7B . . 109.5 ?
    H7A C7 H7B . . 109.5 ?
    C6 C7 H7C . . 109.5 ?
    H7A C7 H7C . . 109.5 ?
    H7B C7 H7C . . 109.5 ?
    N2 C8 C9 . . 107.9(4) ?
    N2 C8 H8A . . 110.1 ?
    C9 C8 H8A . . 110.1 ?
    N2 C8 H8B . . 110.1 ?
    C9 C8 H8B . . 110.1 ?
    H8A C8 H8B . . 108.4 ?
    N3 C9 C8 . . 113.1(4) ?
    N3 C9 H9A . . 109.0 ?
    C8 C9 H9A . . 109.0 ?
    N3 C9 H9B . . 109.0 ?
    C8 C9 H9B . . 109.0 ?
    H9A C9 H9B . . 107.8 ?
    N3 C10 C11 . . 111.9(4) ?
    N3 C10 H10A . . 109.2 ?
    C11 C10 H10A . . 109.2 ?
    N3 C10 H10B . . 109.2 ?
    C11 C10 H10B . . 109.2 ?
    H10A C10 H10B . . 107.9 ?
    N4 C11 C10 . . 112.4(4) ?
    N4 C11 H11A . . 109.1 ?
    C10 C11 H11A . . 109.1 ?
    N4 C11 H11B . . 109.1 ?
    C10 C11 H11B . . 109.1 ?
    H11A C11 H11B . . 107.9 ?
    N3 C12 C13 . . 112.1(4) ?
    N3 C12 H12A . . 109.2 ?
    C13 C12 H12A . . 109.2 ?
    N3 C12 H12B . . 109.2 ?
    C13 C12 H12B . . 109.2 ?
    H12A C12 H12B . . 107.9 ?
    N4 C13 C12 . . 112.7(4) ?
    N4 C13 H13A . . 109.1 ?
    C12 C13 H13A . . 109.1 ?
    N4 C13 H13B . . 109.1 ?
    C12 C13 H13B . . 109.1 ?
    H13A C13 H13B . . 107.8 ?
    N5 C14 C15 . . 112.2(4) ?
    N5 C14 H14A . . 109.2 ?
    C15 C14 H14A . . 109.2 ?
    N5 C14 H14B . . 109.2 ?
    C15 C14 H14B . . 109.2 ?
    H14A C14 H14B . . 107.9 ?
    N6 C15 C14 . . 113.5(4) ?
    N6 C15 H15A . . 108.9 ?
    C14 C15 H15A . . 108.9 ?
    N6 C15 H15B . . 108.9 ?
    C14 C15 H15B . . 108.9 ?
    H15A C15 H15B . . 107.7 ?
    N5 C16 C17 . . 111.1(4) ?
    N5 C16 H16A . . 109.4 ?
    C17 C16 H16A . . 109.4 ?
    N5 C16 H16B . . 109.4 ?
    C17 C16 H16B . . 109.4 ?
    H16A C16 H16B . . 108.0 ?
    N6 C17 C16 . . 114.6(4) ?
    N6 C17 H17A . . 108.6 ?
    C16 C17 H17A . . 108.6 ?
    N6 C17 H17B . . 108.6 ?
    C16 C17 H17B . . 108.6 ?
    H17A C17 H17B . . 107.6 ?
    N6 C18 C19 . . 111.1(4) ?
    N6 C18 H18A . . 109.4 ?
    C19 C18 H18A . . 109.4 ?
    N6 C18 H18B . . 109.4 ?
    C19 C18 H18B . . 109.4 ?
    H18A C18 H18B . . 108.0 ?
    N7 C19 C18 . . 108.2(4) ?
    N7 C19 H19A . . 110.1 ?
    C18 C19 H19A . . 110.1 ?
    N7 C19 H19B . . 110.1 ?
    C18 C19 H19B . . 110.1 ?
    H19A C19 H19B . . 108.4 ?
    C21 C20 H20A . . 109.5 ?
    C21 C20 H20B . . 109.5 ?
    H20A C20 H20B . . 109.5 ?
    C21 C20 H20C . . 109.5 ?
    H20A C20 H20C . . 109.5 ?
    H20B C20 H20C . . 109.5 ?
    N7 C21 C20 . . 126.1(4) ?
    N7 C21 C22 . . 115.3(4) ?
    C20 C21 C22 . . 118.5(4) ?
    N8 C22 C23 . . 122.0(4) ?
    N8 C22 C21 . . 114.6(3) ?
    C23 C22 C21 . . 123.4(4) ?
    C22 C23 C24 . . 118.9(4) ?
    C22 C23 H23 . . 120.6 ?
    C24 C23 H23 . . 120.6 ?
    C25 C24 C23 . . 119.2(4) ?
    C25 C24 H24 . . 120.4 ?
    C23 C24 H24 . . 120.4 ?
    C24 C25 C26 . . 118.7(4) ?
    C24 C25 H25 . . 120.6 ?
    C26 C25 H25 . . 120.6 ?
    N8 C26 C25 . . 122.4(4) ?
    N8 C26 H26 . . 118.8 ?
    C25 C26 H26 . . 118.8 ?
loop_
    _geom_hbond_atom_site_label_D
    _geom_hbond_atom_site_label_H
    _geom_hbond_atom_site_label_A
    _geom_hbond_site_symmetry_A
    _geom_hbond_distance_DH
    _geom_hbond_distance_HA
    _geom_hbond_distance_DA
    _geom_hbond_angle_DHA
    N4 H4N O2 2_666 0.91(2) 2.05(2) 2.953(7) 170(5)
    N5 H5N O1 2_666 0.92(2) 2.41(2) 3.310(6) 169(5)
    C3 H3 Cl6 1_464 0.95 2.78 3.563(4) 140
    C7 H7C Cl6 2_766 0.98 2.79 3.634(5) 144
    C14 H14A Cl3 1_655 0.99 2.78 3.493(5) 130
    C16 H16B Cl6 1_455 0.99 2.81 3.509(5) 128
    C19 H19A Cl4 2_656 0.99 2.70 3.689(6) 174
    C11 H11A Cl2 . 0.99 2.81 3.524(5) 129
    C13 H13B Cl1 . 0.99 2.63 3.461(5) 141
    C17 H17A Cl5 . 0.99 2.78 3.491(5) 129
    C14 H14A O2 2_666 0.99 2.59 3.331(9) 131
    C15 H15B O1 2_666 0.99 2.60 3.431(7) 142
data_New_Global_Publ_Block
_journal_date_recd_electronic     2011-05-20
_journal_date_accepted     2011-07-08
_journal_name_full     'Acta Crystallographica, Section E'
_journal_year     2011
_journal_volume     67
_journal_issue      8
_journal_page_first     m1091
_journal_page_last     m1091
_journal_paper_category     QM
_journal_coeditor_code     CI5190
_publ_contact_author_name     'Hamid Khaledi'
_publ_contact_author_address
;
Department of Chemistry, University of Malaya, 50603 Kuala Lumpur, Malaysia
;
_publ_contact_author_email     'khaledi@siswa.um.edu.my'
_publ_contact_author_fax     '603-79674193'
_publ_contact_author_phone     '603-79674246'
_publ_section_title
;\
Hexachloridobis{\m~2~-2-(piperazin-1-yl)-<i>N</i>-[1-(2-pyridyl)\
ethylidene]ethanamine}trizinc dihydrate
;
loop_
    _publ_author_name
    _publ_author_footnote
    _publ_author_address
    'Suleiman Gwaram, Nura' .
;
Department of Chemistry, University of Malaya, 50603 Kuala Lumpur, Malaysia
;
    'Khaledi, Hamid' .
;
Department of Chemistry, University of Malaya, 50603 Kuala Lumpur, Malaysia
;
    'Mohd Ali, Hapipah' .
;
Department of Chemistry, University of Malaya, 50603 Kuala Lumpur, Malaysia
;
