# Supplementary material for: Hexachloridobis­{μ2-2-(piperazin-1-yl)-N-[1-(2-pyrid­yl)ethyl­idene]ethanamine}­trizinc dihydrate
Source: Acta Crystallogr Sect E Struct Rep Online. 2011 Jul 13;67(Pt 8):m1091. doi: 10.1107/S1600536811027437 (PMC3212165; doi:10.1107/S1600536811027437)
Supplement: Supplementary file 2 [file e-67-m1091-Isup2.hkl]

# 
# h,k,l, Fc-squared, Fo-squared, sigma(Fo-squared) and status flag 
# 
data_I
_shelx_title ' sad in P-1' 
_shelx_refln_list_code          4 
_shelx_F_calc_maximum      260.08 
_exptl_crystal_F_000       928.00 
_reflns_d_resolution_high  0.7828 
 
loop_ 
 _symmetry_equiv_pos_as_xyz 
 'x, y, z' 
 '-x, -y, -z' 
 
_cell_length_a     7.6060 
_cell_length_b    14.8850 
_cell_length_c    16.7153 
_cell_angle_alpha  72.570 
_cell_angle_beta   86.834 
_cell_angle_gamma  88.936 
 
_shelx_F_squared_multiplier     1.000 
 
loop_ 
 _refln_index_h 
 _refln_index_k 
 _refln_index_l 
 _refln_F_squared_calc 
 _refln_F_squared_meas 
 _refln_F_squared_sigma 
 _refln_observed_status 
   3   0   0     1240.05     1871.97     40.94 o 
   4   0   0      311.65      291.40     22.49 o 
   5   0   0      947.78      936.42     29.96 o 
   6   0   0      200.10      263.80     33.59 o 
   7   0   0        1.18       17.57     46.10 o 
   8   0   0      150.68      176.40     32.96 o 
   9   0   0       15.35       32.83     34.40 o 
  -9   1   0        3.10      -23.91     32.80 o 
  -8   1   0      240.36      304.23     38.97 o 
  -7   1   0     1311.82     1329.63    131.87 o 
  -6   1   0     2324.22     2284.49     61.47 o 
  -5   1   0       12.35      -13.63     17.89 o 
  -4   1   0     2355.65     2114.37     57.54 o 
  -3   1   0      647.78      347.37     28.59 o 
  -1   1   0    20123.30    22713.66    233.12 o 
   1   1   0    12293.46    13920.61    142.22 o 
   2   1   0      830.91     1264.16     21.56 o 
   3   1   0     1215.45      769.92     20.40 o 
   4   1   0       15.59      -11.67     13.70 o 
   5   1   0      143.99      155.20     15.86 o 
   6   1   0       85.54       81.33     22.59 o 
   7   1   0     1986.94     1880.95     60.09 o 
   8   1   0     1544.53     1401.94    115.79 o 
   9   1   0      229.19      271.21     40.40 o 
  -9   2   0        5.16       41.36     36.35 o 
  -8   2   0      192.18      216.77     36.22 o 
  -7   2   0      704.04      708.38     44.73 o 
  -6   2   0      315.86      289.90     30.31 o 
  -5   2   0     4558.44     4703.04    104.96 o 
  -4   2   0     3768.94     3957.80     61.54 o 
  -3   2   0        6.10       11.02      8.16 o 
  -2   2   0     1582.50     2036.42     27.48 o 
  -1   2   0     3799.25     3949.24     44.88 o 
   0   2   0      420.11      122.34      5.88 o 
   1   2   0    19766.06    21096.39    215.12 o 
   2   2   0    11422.82    11636.44    124.21 o 
   3   2   0     4965.87     5094.16     62.51 o 
   4   2   0     1693.01     1712.60     33.68 o 
   5   2   0      361.18      323.26     28.85 o 
   6   2   0     1194.68     1300.91     45.49 o 
   7   2   0     2887.82     2965.78     72.87 o 
   8   2   0     1139.29     1116.05     53.90 o 
   9   2   0      137.14      121.18     35.56 o 
  -9   3   0       10.22       27.11     43.96 o 
  -8   3   0      229.53      182.50     36.84 o 
  -7   3   0        1.39       23.17     29.92 o 
  -6   3   0      256.34      201.34     30.07 o 
  -5   3   0     3864.93     3763.15     99.35 o 
  -4   3   0       98.57      130.80     12.47 o 
  -3   3   0     8942.51     8942.40     98.53 o 
  -2   3   0     2852.53     2471.37     30.16 o 
  -1   3   0       93.94       70.32      9.34 o 
   0   3   0     2056.37     2473.89     22.03 o 
   1   3   0     3416.05     4052.98     47.41 o 
   2   3   0     5395.36     4666.52     56.95 o 
   3   3   0     9196.35     8854.85    100.66 o 
   4   3   0     4748.41     4462.95     59.82 o 
   5   3   0      592.14      468.10     21.62 o 
   6   3   0      170.25      172.03     25.01 o 
   7   3   0      979.34      973.98     46.24 o 
   8   3   0      157.33      187.32     34.36 o 
   9   3   0      940.77      942.32     55.05 o 
  -9   4   0     1329.65     1365.60     67.74 o 
  -8   4   0        4.76       -1.93     66.11 o 
  -7   4   0      606.08      637.09     46.08 o 
  -6   4   0      131.34       86.62     31.09 o 
  -5   4   0       89.89       41.80     26.19 o 
  -4   4   0    25266.75    24871.17    401.79 o 
  -3   4   0     1895.42     1716.44     26.36 o 
  -2   4   0       54.53       93.00     10.25 o 
  -1   4   0     1789.30     2019.50     36.88 o 
   0   4   0     7083.45     6232.00     67.88 o 
   1   4   0     1086.85      688.29     15.74 o 
   2   4   0      903.45     1136.17     40.20 o 
   3   4   0       20.20       32.88     13.14 o 
   4   4   0      670.07      611.15     23.07 o 
   5   4   0     1472.43     1405.34     33.11 o 
   6   4   0      643.67      682.28     27.86 o 
   7   4   0      221.86      222.09     31.29 o 
   8   4   0        5.32       12.59     28.98 o 
   9   4   0       19.79       17.73     33.08 o 
  -9   5   0        0.76      -30.12     39.84 o 
  -8   5   0     1440.27     1491.32     62.80 o 
  -7   5   0      701.08      651.25    177.97 o 
  -5   5   0     4325.05     4307.39     72.52 o 
  -4   5   0      139.60      254.27     14.61 o 
  -3   5   0     4898.83     4963.96     63.04 o 
  -2   5   0       52.61       16.43      9.63 o 
  -1   5   0     1952.88     1970.44     46.10 o 
   0   5   0     5607.58     6786.53     74.98 o 
   1   5   0      187.48      204.90     10.92 o 
   2   5   0      688.37      624.33     18.54 o 
   3   5   0     6897.36     6492.56     98.30 o 
   4   5   0    19321.07    19138.44    208.38 o 
   5   5   0        9.97       10.67     14.64 o 
   6   5   0     2836.94     2884.74     51.58 o 
   7   5   0       24.17       57.72     26.15 o 
   8   5   0       64.41      101.30     31.79 o 
   9   5   0      868.62      782.00     42.35 o 
  -9   6   0      132.89       16.44     52.89 o 
  -8   6   0     1861.94     1747.56     93.63 o 
  -7   6   0       19.37       49.32     44.31 o 
  -6   6   0      657.45      659.00     64.33 o 
  -5   6   0     3297.43     3128.89     70.40 o 
  -4   6   0     1990.11     2293.38     54.64 o 
  -3   6   0     1080.21     1040.26     41.88 o 
  -2   6   0      269.72      254.99     26.45 o 
  -1   6   0     6629.03     6877.65    100.58 o 
   0   6   0     1396.03     1057.35     19.07 o 
   1   6   0     9335.62     9377.56    103.60 o 
   2   6   0      671.73     1013.89     22.45 o 
   3   6   0     8277.47     9437.86    108.79 o 
   4   6   0       26.97       88.27     18.19 o 
   5   6   0     3297.77     3276.04     54.21 o 
   6   6   0      624.89      655.86     29.06 o 
   7   6   0      289.17      352.32     37.17 o 
   8   6   0       82.73      134.82     34.64 o 
   9   6   0        3.68       57.38     27.42 o 
  -8   7   0       21.25       45.03     55.04 o 
  -7   7   0     2074.02     1912.66     99.35 o 
  -6   7   0      748.23      698.31     67.19 o 
  -5   7   0     1291.08     1308.70     77.91 o 
  -4   7   0     1811.06     1786.82     35.61 o 
  -3   7   0      924.35     1069.90     27.71 o 
  -2   7   0     3052.92     3232.75     82.20 o 
  -1   7   0     2936.91     2979.87     56.35 o 
   0   7   0     1960.58     1570.53     35.83 o 
   1   7   0       94.69       44.07      7.46 o 
   2   7   0     4928.05     5151.70     64.88 o 
   3   7   0      429.96      544.80     26.92 o 
   4   7   0      180.24      164.09     17.86 o 
   5   7   0     5734.40     5659.58     68.49 o 
   6   7   0      121.22      156.76     17.41 o 
   7   7   0     1059.92     1108.74     39.37 o 
   8   7   0       88.90      173.84     28.60 o 
  -8   8   0     1279.94      952.76     86.48 o 
  -7   8   0      784.25      796.94     75.05 o 
  -6   8   0       62.21       82.91     45.03 o 
  -5   8   0      641.07      619.69     58.61 o 
  -4   8   0     2113.26     1924.19     38.85 o 
  -3   8   0      107.63       87.44     15.43 o 
  -2   8   0       74.26       83.37     17.18 o 
  -1   8   0       17.72       35.89     25.37 o 
   0   8   0      108.12       65.92     16.59 o 
   1   8   0     1625.73     1588.47     26.40 o 
   2   8   0       20.33       36.04      9.64 o 
   3   8   0     1479.69     1377.69     30.20 o 
   4   8   0      105.06       93.72     17.51 o 
   5   8   0     2066.36     2110.88     51.79 o 
   6   8   0     7457.93     7125.05     96.52 o 
   7   8   0      989.86     1075.26     44.07 o 
   8   8   0       81.60      131.41     26.90 o 
  -8   9   0       19.84       12.87     53.61 o 
  -7   9   0      327.91      292.33     60.75 o 
  -6   9   0      643.97      586.81     64.33 o 
  -5   9   0      974.82      796.94     67.90 o 
  -4   9   0     1636.41     1683.93     44.13 o 
  -3   9   0        1.86       37.76     15.84 o 
  -2   9   0      221.21      309.75     24.48 o 
  -1   9   0     1356.53     1186.67     38.60 o 
   0   9   0    12567.05    11972.28    172.85 o 
   1   9   0      147.52      137.72     21.88 o 
   2   9   0     1747.00     1709.86     31.20 o 
   3   9   0       35.92       27.15     11.87 o 
   4   9   0     1736.54     1656.15     54.68 o 
   5   9   0     1430.27     1360.49     42.20 o 
   6   9   0      218.16      251.31     22.89 o 
   7   9   0      327.37      255.88     50.75 o 
   8   9   0      381.53      446.00     63.61 o 
  -8  10   0      967.78      889.86     90.06 o 
  -7  10   0        6.52      -20.01     52.89 o 
  -6  10   0     1208.58     1336.58     87.91 o 
  -5  10   0     3785.81     3603.04    125.80 o 
  -4  10   0     3457.80     3317.51     83.14 o 
  -3  10   0     1294.54     1287.23     36.17 o 
  -2  10   0     1780.01     1636.83     59.68 o 
  -1  10   0     1045.31     1147.40     28.02 o 
   0  10   0       47.40       92.06     21.37 o 
   1  10   0     7173.85     7117.18    117.49 o 
   2  10   0     3574.96     3733.19     77.25 o 
   3  10   0      175.44      163.03     26.87 o 
   4  10   0       58.62        0.00     30.02 o 
   5  10   0       50.84       86.48     33.59 o 
   6  10   0     1960.36     1884.95     58.90 o 
   7  10   0      690.59      764.78     68.62 o 
   8  10   0      297.60      405.26     63.61 o 
  -7  11   0       76.75       35.74     53.61 o 
  -6  11   0      235.64      250.16     56.46 o 
  -5  11   0      278.02      333.07     59.32 o 
  -4  11   0       10.55       19.41     18.81 o 
  -3  11   0      103.04      166.01     21.71 o 
  -2  11   0     1825.21     1782.09     50.53 o 
  -1  11   0     2457.69     2423.77     60.04 o 
   0  11   0     2101.26     2318.05     60.86 o 
   1  11   0     8281.13     7887.26    130.12 o 
   2  11   0       75.66       38.66     33.24 o 
   3  11   0     1265.70     1477.07     53.61 o 
   4  11   0      266.25      246.59     41.46 o 
   5  11   0     1600.05     1710.39     78.62 o 
   6  11   0      203.51      216.38     65.04 o 
   7  11   0       35.37       94.35     42.88 o 
  -7  12   0        1.24       18.58     57.89 o 
  -6  12   0      152.15      227.29     61.47 o 
  -5  12   0       38.26       77.19     49.32 o 
  -4  12   0      529.37      486.95     29.57 o 
  -3  12   0     6104.53     6228.93     92.14 o 
  -2  12   0      456.43      600.78     37.24 o 
  -1  12   0     1383.40     1447.25     49.53 o 
   0  12   0     1228.14     1140.77     46.24 o 
   1  12   0      650.94      652.89     98.28 o 
   2  12   0     8488.45     8111.31    137.69 o 
   3  12   0     1733.35     1707.74     61.83 o 
   4  12   0      559.58      570.37     53.61 o 
   5  12   0      274.88      318.78     45.74 o 
   6  12   0      475.59      473.16     53.61 o 
   7  12   0        1.67       -7.15     40.74 o 
  -6  13   0        4.13       32.88     53.61 o 
  -5  13   0        3.79       42.88     50.03 o 
  -4  13   0      455.61      459.07     40.31 o 
  -3  13   0        8.73       39.38     22.52 o 
  -2  13   0       92.93      101.72     27.58 o 
  -1  13   0      489.43      485.96     38.37 o 
   0  13   0     2283.61     2099.95     61.66 o 
   1  13   0      194.93      186.15     31.09 o 
   2  13   0        6.21       30.88     27.64 o 
   3  13   0      746.21      826.73     89.34 o 
   4  13   0      593.55      704.74     64.33 o 
   5  13   0      383.32      464.59     55.75 o 
   6  13   0      953.01      930.60     69.33 o 
  -6  14   0      268.68      223.00     64.33 o 
  -5  14   0       20.23       19.30     51.46 o 
  -4  14   0       15.31       56.70     24.75 o 
  -3  14   0     1067.74     1023.96     40.93 o 
  -2  14   0     3176.06     3150.43    162.25 o 
  -1  14   0      549.80      654.53     42.88 o 
   0  14   0     1190.07     1113.43     78.26 o 
   1  14   0      241.76      273.22     34.55 o 
   2  14   0     2052.19     1992.30     64.26 o 
   3  14   0      579.68      566.44     44.88 o 
   4  14   0     1937.89     1826.89     85.77 o 
   5  14   0     2094.02     2050.61     94.35 o 
   6  14   0       30.21      115.79     44.31 o 
  -5  15   0       57.76       57.18     60.04 o 
  -4  15   0      707.13      621.44     38.06 o 
  -3  15   0     1232.32     1210.37     57.35 o 
  -2  15   0       42.31      100.46     32.24 o 
  -1  15   0     1699.00     1666.86     60.40 o 
   0  15   0      138.07      183.28     33.17 o 
   1  15   0     3333.04     3478.95     89.34 o 
   2  15   0        0.31       21.61     47.17 o 
   3  15   0      159.73      200.13     50.03 o 
   4  15   0      135.86      167.97     48.60 o 
   5  15   0      273.58      277.32     52.18 o 
  -4  16   0       27.55       -6.00     35.62 o 
  -3  16   0      485.03      411.55     34.72 o 
  -2  16   0     1811.19     1624.86     99.71 o 
  -1  16   0      234.41      164.13     35.82 o 
   0  16   0       21.08        0.08     29.88 o 
   1  16   0      601.56      562.25     52.89 o 
   2  16   0      189.30      156.52     46.10 o 
   3  16   0        2.57       85.05     43.60 o 
   4  16   0       21.48       50.03     45.74 o 
  -3  17   0     1270.90     1143.19     50.65 o 
  -2  17   0       52.52       17.39     33.63 o 
  -1  17   0      326.88      270.37     40.66 o 
   0  17   0      727.25      906.38     56.99 o 
   1  17   0      460.93      495.99     47.71 o 
   2  17   0     1079.64     1033.52     82.20 o 
   3  17   0      272.01      298.76     57.89 o 
  -1  18   0       47.23       67.13     46.82 o 
   0  18   0      102.83      130.96     88.99 o 
   1  18   0      145.70      134.77     39.83 o 
  -2 -17   1       61.34      120.90     38.80 o 
  -1 -17   1      661.37      595.26     98.99 o 
   0 -17   1      195.51      171.42     39.78 o 
   1 -17   1     1943.72     1941.62     71.48 o 
   2 -17   1      206.76      282.59     77.55 o 
  -4 -16   1      199.17      300.91     57.18 o 
  -3 -16   1      782.02      949.76     59.43 o 
  -2 -16   1      212.19      182.29     36.71 o 
  -1 -16   1      360.49      407.65     57.54 o 
   0 -16   1      499.50      545.09     46.23 o 
   1 -16   1      510.08      515.91     44.73 o 
   2 -16   1     1199.49     1142.84     56.21 o 
   3 -16   1      128.30       84.46     29.59 o 
   4 -16   1       63.42       51.53     28.92 o 
  -5 -15   1      151.23      198.70     47.89 o 
  -4 -15   1     1513.91     1515.98     85.05 o 
  -3 -15   1     1273.21     1124.17     58.49 o 
  -2 -15   1        1.21       19.13     30.50 o 
  -1 -15   1       11.95      -12.99     34.31 o 
   0 -15   1      415.06      467.25     97.56 o 
   1 -15   1        0.14        8.31     43.24 o 
   2 -15   1      642.00      646.75     45.64 o 
   3 -15   1      487.24      592.88     37.93 o 
   4 -15   1      412.15      378.93     33.73 o 
   5 -15   1      272.25      205.13     64.33 o 
  -5 -14   1     1138.53      956.33     71.47 o 
  -4 -14   1      996.06      968.48     67.19 o 
  -3 -14   1      237.22      243.66     55.04 o 
  -2 -14   1     3491.35     3303.97     84.24 o 
  -1 -14   1      109.00      153.91     32.36 o 
   0 -14   1        3.35      -25.72     25.72 o 
   1 -14   1       16.54       37.78     25.41 o 
   2 -14   1     1757.57     1910.16     61.60 o 
   3 -14   1     1166.50     1144.69     43.71 o 
   4 -14   1       11.88       32.69     24.93 o 
   5 -14   1      396.93      426.70     72.90 o 
  -6 -13   1      117.73      119.36     43.60 o 
  -5 -13   1      100.49      189.41     45.74 o 
  -4 -13   1      178.97      131.51     42.17 o 
  -3 -13   1     1471.50     1298.77     90.06 o 
  -2 -13   1     2706.73     2491.17     69.55 o 
  -1 -13   1     1674.41     1593.32     67.90 o 
   0 -13   1      798.88      874.58     63.61 o 
   1 -13   1     1328.25     1241.95     48.75 o 
   2 -13   1       51.72       54.32     26.50 o 
   3 -13   1      133.83       94.01     23.77 o 
   4 -13   1      228.89      289.71     28.90 o 
   5 -13   1        0.11       11.44     50.75 o 
   6 -13   1      536.88      553.21     77.91 o 
  -7 -12   1      298.63      350.94     60.04 o 
  -6 -12   1      744.12      761.21     62.18 o 
  -5 -12   1        3.58      -33.59     33.59 o 
  -4 -12   1      271.20      278.86     36.41 o 
  -3 -12   1        5.06      -20.29     24.41 o 
  -2 -12   1      425.35      376.78     63.97 o 
  -1 -12   1     2242.63     2203.96     62.40 o 
   0 -12   1      318.11      376.27     32.53 o 
   1 -12   1      465.64      421.45     33.95 o 
   2 -12   1     1667.96     1530.72     53.61 o 
   3 -12   1        4.69       40.97     20.27 o 
   4 -12   1       16.91       36.57     21.93 o 
   5 -12   1     2220.69     2415.13    107.93 o 
   6 -12   1      167.50      177.97     60.04 o 
   7 -12   1       50.22      -25.02     57.89 o 
  -7 -11   1     1040.77      890.57     76.48 o 
  -6 -11   1      230.97      269.53     33.76 o 
  -5 -11   1      143.50      175.83     40.03 o 
  -4 -11   1      524.04      521.96     50.75 o 
  -3 -11   1      213.78      209.23     30.27 o 
  -2 -11   1     2047.50     2070.93     58.06 o 
  -1 -11   1      139.44      147.84     28.59 o 
   0 -11   1     3959.00     3969.80     81.87 o 
   1 -11   1     2439.26     2204.99     57.28 o 
   2 -11   1      697.31      728.23     36.94 o 
   3 -11   1     2172.08     2133.26     48.11 o 
   4 -11   1      684.97      700.74     31.62 o 
   5 -11   1      919.20     1012.80     82.20 o 
   6 -11   1     3015.99     2824.68    116.50 o 
   7 -11   1      401.02      367.38     70.76 o 
  -7 -10   1      394.05      537.49     62.90 o 
  -6 -10   1     2236.87     2367.99     65.61 o 
  -5 -10   1       57.48       65.04     34.31 o 
  -4 -10   1      207.22      224.36     30.20 o 
  -3 -10   1        3.29       -5.40     31.81 o 
  -2 -10   1      166.75      189.33     25.64 o 
  -1 -10   1     3382.61     3742.03     77.31 o 
   0 -10   1       11.64       29.05     18.68 o 
   1 -10   1     3783.26     3872.10     76.05 o 
   2 -10   1     3211.03     3003.57     64.94 o 
   3 -10   1       16.30       10.24     17.26 o 
   4 -10   1       21.80       65.61     18.99 o 
   5 -10   1     1920.56     1869.78     90.77 o 
   6 -10   1      894.71     1013.51     76.48 o 
   7 -10   1      110.59       88.63     57.18 o 
  -8  -9   1      179.84      165.82     52.89 o 
  -7  -9   1      694.45      721.18     68.62 o 
  -6  -9   1      728.65      790.58     62.90 o 
  -5  -9   1     2989.69     2923.31     94.35 o 
  -4  -9   1       88.13      112.99     31.09 o 
  -3  -9   1     1477.74     1541.38     48.25 o 
  -2  -9   1      148.80      177.74     23.50 o 
  -1  -9   1      354.09      468.44     29.26 o 
   0  -9   1     5529.61     5380.84     92.48 o 
   1  -9   1       59.10       43.64     16.93 o 
   2  -9   1    13104.85    13262.03    188.26 o 
   3  -9   1      138.00      168.66     19.35 o 
   4  -9   1      460.81      490.92     25.68 o 
   5  -9   1      160.63      149.27     26.08 o 
   6  -9   1        0.04      -22.16     46.46 o 
   7  -9   1     1621.44     1611.75     92.92 o 
   8  -9   1       14.07       65.76     60.04 o 
  -8  -8   1       37.71      125.04     51.46 o 
  -7  -8   1      328.88      428.76     30.72 o 
  -6  -8   1      196.41      162.53     20.81 o 
  -5  -8   1       17.70       44.02     18.71 o 
  -4  -8   1     1287.11     1274.70     32.31 o 
  -3  -8   1      320.05      402.57     26.15 o 
  -2  -8   1     1290.79     1332.89     26.39 o 
  -1  -8   1       64.49       79.53     16.93 o 
   0  -8   1      276.53      313.76     23.50 o 
   1  -8   1    16523.66    17216.49    334.14 o 
   2  -8   1       32.92       31.79     15.91 o 
   3  -8   1     2534.25     2410.09     44.49 o 
   4  -8   1       32.91       15.33     15.35 o 
   5  -8   1      476.22      478.83     24.19 o 
   6  -8   1       24.96       67.19     47.89 o 
   7  -8   1       24.99       12.87     51.46 o 
   8  -8   1        0.91      -27.16     47.89 o 
  -8  -7   1       54.57       48.37     23.99 o 
  -7  -7   1      114.13      157.73     31.05 o 
  -6  -7   1      287.11      283.05     31.84 o 
  -5  -7   1      840.86      842.51     32.07 o 
  -4  -7   1      907.15      785.23     45.39 o 
  -3  -7   1    12792.91    13185.63    147.04 o 
  -2  -7   1     2451.42     2813.66     41.24 o 
  -1  -7   1     1385.13     1194.49     36.35 o 
   0  -7   1      492.36      721.93     29.26 o 
   1  -7   1      284.84      323.78     21.21 o 
   2  -7   1     8785.15     9264.42    132.92 o 
   3  -7   1     3879.04     3672.39     54.97 o 
   4  -7   1      976.58      967.09     27.92 o 
   5  -7   1      678.54      670.42     25.06 o 
   6  -7   1      126.01      273.03     50.75 o 
   7  -7   1       16.80       28.59     45.03 o 
   8  -7   1      159.90      142.23     58.61 o 
  -9  -6   1       93.13       56.60     27.44 o 
  -8  -6   1      280.18      239.11     37.40 o 
  -7  -6   1      142.27      200.81     39.31 o 
  -6  -6   1      360.79      448.71     25.13 o 
  -5  -6   1      349.03      384.16     28.21 o 
  -4  -6   1     3601.05     3742.59     70.20 o 
  -3  -6   1     4889.74     4967.97    125.80 o 
  -2  -6   1     6367.40     6906.47     81.11 o 
  -1  -6   1      898.68      580.17     25.52 o 
   0  -6   1     1420.25     1253.50     57.54 o 
   1  -6   1    10651.37    10790.02    149.35 o 
   2  -6   1     5190.36     5530.36     84.65 o 
   3  -6   1      215.79       99.92     13.47 o 
   4  -6   1    15674.86    15650.95    173.62 o 
   5  -6   1      448.17      405.81     19.83 o 
   6  -6   1      632.53      676.87     62.90 o 
   7  -6   1      413.80      439.57     58.61 o 
   8  -6   1        2.79       15.01     47.17 o 
   9  -6   1      346.69      339.50     70.05 o 
  -9  -5   1      440.34      481.01     46.42 o 
  -8  -5   1       35.05       29.23     31.05 o 
  -7  -5   1      823.68      793.08     45.74 o 
  -6  -5   1     2121.64     2185.67     44.76 o 
  -5  -5   1      156.64      140.00     16.59 o 
  -4  -5   1     4768.84     4390.45     62.75 o 
  -3  -5   1     1129.81      874.87     25.50 o 
  -2  -5   1    42869.02    45309.64    570.60 o 
  -1  -5   1      173.77      159.77     10.35 o 
   0  -5   1      966.05     1391.10     46.46 o 
   1  -5   1      284.95      261.80     16.93 o 
   2  -5   1     3459.68     3847.29     61.90 o 
   3  -5   1     1488.32     1677.98     31.55 o 
   4  -5   1      124.28      149.21     13.32 o 
   5  -5   1     1838.25     1769.78     57.89 o 
   6  -5   1      407.34      410.74     37.86 o 
   7  -5   1       89.90       21.75     72.90 o 
   8  -5   1       79.15      148.62     37.86 o 
   9  -5   1       67.74        5.72     50.75 o 
  -9  -4   1        0.95       -2.43     33.58 o 
  -8  -4   1      931.97      978.43     50.27 o 
  -7  -4   1      351.12      348.47     53.61 o 
  -6  -4   1     3131.54     3040.35     69.66 o 
  -5  -4   1      858.81      915.84     27.64 o 
  -4  -4   1      114.67      185.62     14.67 o 
  -3  -4   1    16055.10    17830.98    191.20 o 
  -2  -4   1     1569.42     1661.76     36.56 o 
  -1  -4   1    12928.31    11704.23    156.17 o 
   0  -4   1      683.98      331.46     19.30 o 
   1  -4   1     2884.07     3152.17     51.30 o 
   2  -4   1       46.60       58.55      9.68 o 
   3  -4   1      926.18      749.11     19.81 o 
   4  -4   1       67.63       28.13      9.39 o 
   5  -4   1     1873.48     1807.38     36.44 o 
   6  -4   1     2721.04     2896.75     76.48 o 
   7  -4   1       51.85       41.99     63.26 o 
   8  -4   1     1549.41     1594.17    106.85 o 
   9  -4   1      157.75      137.63     40.91 o 
  -9  -3   1       72.32       83.56     46.46 o 
  -8  -3   1       44.79       11.57     27.24 o 
  -7  -3   1     3527.58     3521.19     81.83 o 
  -6  -3   1      481.22      515.74     61.83 o 
  -5  -3   1      118.77      128.45     14.38 o 
  -4  -3   1       76.77      175.37     28.41 o 
  -3  -3   1     3151.73     2660.78     39.64 o 
  -2  -3   1     4620.06     6455.22     74.83 o 
  -1  -3   1     6936.79     7191.78     98.81 o 
   0  -3   1     6272.04     6921.61    134.37 o 
   1  -3   1     6303.70     6324.34     86.68 o 
   2  -3   1      961.44      888.09     19.91 o 
   3  -3   1       17.09       11.26      7.66 o 
   4  -3   1      908.74      965.80     26.74 o 
   5  -3   1      294.28      335.80     17.97 o 
   6  -3   1      619.38      626.32     66.11 o 
   7  -3   1     2486.75     2392.74     69.46 o 
   8  -3   1        0.35        9.72     31.54 o 
   9  -3   1      339.80      448.02     47.16 o 
  -9  -2   1      363.62      427.87     70.40 o 
  -8  -2   1     1192.13     1081.74     99.35 o 
  -7  -2   1     3492.41     3460.78     79.07 o 
  -6  -2   1       28.52       21.00     25.02 o 
  -5  -2   1      184.65      246.81     21.01 o 
  -4  -2   1       62.47       74.48     12.55 o 
  -3  -2   1    14589.72    15592.21    202.64 o 
  -2  -2   1      202.54      409.70     14.94 o 
  -1  -2   1     6165.40     6251.07     68.91 o 
   0  -2   1    14366.36    14467.23    183.46 o 
   1  -2   1     1420.76     1237.05     25.73 o 
   2  -2   1      263.59      519.50     16.61 o 
   3  -2   1     1295.25      972.19     32.87 o 
   4  -2   1      381.54      375.40     39.31 o 
   5  -2   1     1870.94     1919.11     52.38 o 
   6  -2   1      970.74      969.93     44.48 o 
   7  -2   1     2387.73     2379.45     66.06 o 
   8  -2   1        3.64       -1.86     29.61 o 
   9  -2   1       41.71       40.54     35.06 o 
  -9  -1   1      219.34      229.96     38.16 o 
  -8  -1   1      588.39      689.18     47.00 o 
  -7  -1   1       33.66       -3.89     26.02 o 
  -6  -1   1     4311.50     4384.49    115.79 o 
  -5  -1   1        4.52       -3.52      8.61 o 
  -4  -1   1     5233.82     5261.55     78.54 o 
  -3  -1   1     1395.70     1000.98     25.12 o 
  -2  -1   1    50545.41    55914.98    492.78 o 
  -1  -1   1     7614.37    10127.89    104.95 o 
   0  -1   1       68.76      123.24      3.10 o 
   1  -1   1      402.79      987.65     20.05 o 
   2  -1   1     1570.66     1614.22     48.25 o 
   3  -1   1     1387.21     2128.48     44.22 o 
   4  -1   1      632.72      709.19     31.34 o 
   5  -1   1      815.05      777.64     34.83 o 
   6  -1   1      755.62      701.38     44.31 o 
   7  -1   1      228.06      184.84     31.59 o 
   8  -1   1     1518.04     1725.27     63.68 o 
   9  -1   1       60.27       58.81     34.09 o 
  -9   0   1      198.01      262.49     39.65 o 
  -8   0   1      220.61      152.12     33.38 o 
  -7   0   1     3227.94     2934.59     72.73 o 
  -6   0   1       10.34       19.14     20.09 o 
  -5   0   1      343.42      431.57     40.38 o 
  -4   0   1     7680.88     8654.63    118.45 o 
  -3   0   1     4007.33     4556.66     67.76 o 
  -2   0   1    34317.16    40890.39    357.09 o 
  -1   0   1        0.70       -2.01      3.04 o 
   1   0   1     7603.42     5851.59     76.06 o 
   2   0   1    10108.20     9690.94    127.85 o 
   3   0   1      299.04      131.77     30.02 o 
   4   0   1     5994.16     5451.13     86.91 o 
   5   0   1     2472.55     2438.38     55.06 o 
   6   0   1       23.01       32.02     22.16 o 
   7   0   1     5823.70     5414.30    132.23 o 
   8   0   1      381.01      365.03     38.40 o 
   9   0   1       36.98       15.14     32.75 o 
  -9   1   1       73.56       47.36     35.50 o 
  -8   1   1       96.29       83.89     60.75 o 
  -7   1   1      781.45      641.43     91.84 o 
  -6   1   1     3095.66     2934.03     95.06 o 
  -5   1   1      153.55      117.93     29.30 o 
  -4   1   1     2878.60     2419.79     51.54 o 
  -3   1   1    32663.55    33229.14    419.73 o 
  -2   1   1    14982.88    14281.41   1455.58 o 
  -1   1   1    15319.33    17356.54    164.65 o 
   1   1   1    19920.89    22272.79    222.40 o 
   2   1   1      884.79     1264.82     27.04 o 
   3   1   1    18361.40    18556.50    239.80 o 
   4   1   1     2454.24     2215.48     46.49 o 
   5   1   1      448.24      396.54     25.91 o 
   6   1   1      198.65      254.58     26.79 o 
   7   1   1      724.75      574.62     40.42 o 
   8   1   1      848.08      793.46     47.60 o 
   9   1   1      728.38      697.33     49.25 o 
  -9   2   1      156.17      159.70     40.40 o 
  -8   2   1        7.18      -13.29     28.75 o 
  -7   2   1     3981.19     3887.51    123.65 o 
  -6   2   1       25.33       -6.39     21.80 o 
  -5   2   1      119.11      147.29     22.73 o 
  -4   2   1     7632.28     7327.47    113.95 o 
  -3   2   1      657.13      569.62     30.07 o 
  -2   2   1    23425.34    26294.30    232.05 o 
  -1   2   1     1235.07     1365.40     17.67 o 
   0   2   1     4210.46     6809.52     70.21 o 
   1   2   1      900.57      580.15     14.40 o 
   2   2   1     2443.90     3292.40     50.79 o 
   3   2   1    15529.06    16626.92    216.55 o 
   4   2   1      537.46      361.09     44.95 o 
   5   2   1       17.20       12.50     14.91 o 
   6   2   1        6.43       16.40     20.46 o 
   7   2   1     4950.46     4696.02     93.67 o 
   8   2   1      164.67      155.90     32.45 o 
   9   2   1        1.56        1.14     31.85 o 
  -9   3   1       45.79       15.65     54.32 o 
  -8   3   1      449.75      346.05     63.61 o 
  -7   3   1       36.28       13.73     13.95 o 
  -6   3   1     2986.71     2835.34    152.24 o 
  -5   3   1      731.54      844.72     40.39 o 
  -4   3   1     1701.58     1729.03     29.36 o 
  -3   3   1        5.80       -5.01      8.26 o 
  -2   3   1     2792.76     2576.88     30.59 o 
  -1   3   1     4932.15     4905.61     56.33 o 
   0   3   1     8882.00     9528.57     97.76 o 
   1   3   1    14233.54    15214.26    154.00 o 
   2   3   1       41.00       94.58     12.51 o 
   3   3   1       69.46      125.78     12.37 o 
   4   3   1    14674.82    14746.70    161.88 o 
   5   3   1      999.16      953.74     32.45 o 
   6   3   1     2095.37     2023.04     48.76 o 
   7   3   1      232.10      235.27     55.39 o 
   8   3   1     1156.94     1162.17     51.80 o 
   9   3   1      739.53      654.54     47.76 o 
  -9   4   1       25.20       37.72     36.29 o 
  -8   4   1      203.18      171.54     54.32 o 
  -7   4   1       54.73       60.95     55.75 o 
  -6   4   1      290.24      306.98     34.09 o 
  -5   4   1        9.95       53.61     22.22 o 
  -4   4   1      266.41      429.69     20.32 o 
  -3   4   1        1.62       19.00      7.65 o 
  -2   4   1    10434.00    11102.07    120.37 o 
  -1   4   1      127.70       56.13     11.12 o 
   0   4   1     4204.52     3460.14     40.28 o 
   1   4   1    15544.50    16467.73    146.34 o 
   2   4   1     4744.45     4913.89     58.73 o 
   3   4   1    10229.47    12190.68    204.78 o 
   4   4   1     2861.09     2651.31     43.14 o 
   5   4   1        8.56       -4.97     22.08 o 
   6   4   1      360.80      435.79     34.08 o 
   7   4   1     1332.45     1242.47     47.74 o 
   8   4   1      719.82      660.79     75.05 o 
   9   4   1      135.39      125.24     27.78 o 
  -9   5   1       15.95      -21.76     21.76 o 
  -8   5   1      137.08      159.73    147.60 o 
  -7   5   1     4722.57     4676.96    101.57 o 
  -6   5   1     1873.80     1788.61     61.15 o 
  -5   5   1      369.26      461.53     35.10 o 
  -4   5   1       20.89       66.34      9.55 o 
  -3   5   1      424.67      418.01     16.81 o 
  -2   5   1      345.59      266.02     13.71 o 
  -1   5   1    18616.05    19858.73    255.22 o 
   0   5   1     1590.03     1426.12     21.57 o 
   1   5   1      327.99      402.55     11.62 o 
   2   5   1     9797.21    10953.54    145.46 o 
   3   5   1     2110.02     2162.85     35.78 o 
   4   5   1     2828.92     3405.77     51.03 o 
   5   5   1     2814.25     2616.71     46.09 o 
   6   5   1      871.47      868.45     31.91 o 
   7   5   1     3134.21     3405.93    195.84 o 
   8   5   1      464.12      514.22     33.65 o 
   9   5   1      121.24      205.86     30.21 o 
  -9   6   1      191.87      124.46    138.30 o 
  -8   6   1     1415.94     1203.98     73.26 o 
  -7   6   1      399.59      415.80     43.94 o 
  -6   6   1      150.52       86.48     59.32 o 
  -5   6   1      118.04       46.46     38.60 o 
  -4   6   1     2505.74     2480.74     39.59 o 
  -3   6   1     1608.96     1614.52     30.63 o 
  -2   6   1     3103.87     3487.26     49.27 o 
  -1   6   1     2094.56     1806.84     39.17 o 
   0   6   1     1647.03     1620.24     24.14 o 
   1   6   1    11531.14    12022.43    110.53 o 
   2   6   1     2916.43     3280.80     46.16 o 
   3   6   1    15695.20    15896.68    287.33 o 
   4   6   1      807.95      697.07     24.03 o 
   5   6   1      142.89      159.03     15.21 o 
   6   6   1     3426.74     3288.68     52.92 o 
   7   6   1     1037.61     1001.26     36.82 o 
   8   6   1      237.17      249.50     28.02 o 
   9   6   1       11.82       22.87     26.55 o 
  -8   7   1      374.73      397.40     67.90 o 
  -7   7   1       22.83      -45.74     45.74 o 
  -6   7   1       81.25       94.35     46.46 o 
  -5   7   1     3866.16     3841.76    118.65 o 
  -4   7   1      565.16      500.63     20.96 o 
  -3   7   1     2798.78     2676.03     43.56 o 
  -2   7   1       19.62       31.03     12.25 o 
  -1   7   1      618.26      805.64     29.03 o 
   0   7   1    21475.96    21617.00    271.10 o 
   1   7   1      974.62     1162.43     18.65 o 
   2   7   1     1459.38     1597.11     29.98 o 
   3   7   1        0.28        5.92     12.66 o 
   4   7   1     4881.16     4488.81     76.29 o 
   5   7   1       34.17       35.56     13.12 o 
   6   7   1     1074.42     1067.92     29.12 o 
   7   7   1       42.34       21.07     19.58 o 
   8   7   1      198.18      283.39     48.10 o 
   9   7   1      150.53      109.70     28.88 o 
  -8   8   1      569.53      450.29     69.33 o 
  -7   8   1      195.99      217.28     53.61 o 
  -6   8   1     1249.74     1157.89     80.77 o 
  -5   8   1       19.97       32.88     38.60 o 
  -4   8   1     3429.79     3334.41     52.19 o 
  -3   8   1     4599.92     4336.84     62.04 o 
  -2   8   1    10587.25    10486.66    165.11 o 
  -1   8   1     8167.01     8600.42    127.10 o 
   0   8   1      701.99      852.32     20.78 o 
   1   8   1       14.11       24.48      8.88 o 
   2   8   1     6048.07     6371.25     79.69 o 
   3   8   1      362.41      409.17     22.35 o 
   4   8   1     1257.35     1189.77     36.58 o 
   5   8   1     1159.44     1109.19     33.44 o 
   6   8   1      978.57      932.76     29.18 o 
   7   8   1      138.80      193.97     26.68 o 
   8   8   1     1180.18     1249.70     45.37 o 
  -8   9   1       41.67       29.30     55.75 o 
  -7   9   1       87.90       99.35     52.18 o 
  -6   9   1      466.36      513.90     65.76 o 
  -5   9   1     1004.42      957.76     68.62 o 
  -4   9   1       64.71      104.08     18.93 o 
  -3   9   1       13.03       40.35     15.57 o 
  -2   9   1     4666.60     4710.21    137.95 o 
  -1   9   1      977.09      955.31     41.81 o 
   0   9   1     1628.22     2030.53     40.28 o 
   1   9   1     1468.80     1508.39     28.57 o 
   2   9   1       30.92       45.05     16.17 o 
   3   9   1     4192.19     4190.24     70.93 o 
   4   9   1      414.34      435.12     26.03 o 
   5   9   1     2543.75     2477.02     61.83 o 
   6   9   1      221.53      179.95     23.46 o 
   7   9   1        8.81       10.25     24.70 o 
   8   9   1      217.13      264.46     52.18 o 
  -8  10   1       88.36      218.00     67.19 o 
  -7  10   1        0.43      -41.46     51.46 o 
  -6  10   1     2156.42     1904.80     97.92 o 
  -5  10   1      183.40      206.56     48.60 o 
  -4  10   1       18.28       44.30     23.58 o 
  -3  10   1     4516.23     4610.22     70.01 o 
  -2  10   1      236.06      192.66     23.46 o 
  -1  10   1    24978.42    25536.05    269.34 o 
   0  10   1      944.85      911.71     21.82 o 
   1  10   1       90.81       41.74     20.35 o 
   2  10   1     2761.45     2882.78     66.79 o 
   3  10   1     1272.47     1194.34     60.04 o 
   4  10   1       83.82       83.63     32.16 o 
   5  10   1      158.23      163.68     37.88 o 
   6  10   1        0.73       33.02     25.21 o 
   7  10   1       43.18       57.89     42.88 o 
   8  10   1       61.44       25.73     42.88 o 
  -7  11   1     1157.45     1057.82     87.91 o 
  -6  11   1       30.56       45.03     52.18 o 
  -5  11   1     2288.97     2314.35    100.78 o 
  -4  11   1     2195.53     2043.25     50.08 o 
  -3  11   1      164.09      184.66     22.52 o 
  -2  11   1      863.19      921.29     39.17 o 
  -1  11   1      165.63      153.70     25.49 o 
   0  11   1     7109.17     6931.48    117.24 o 
   1  11   1        1.48       12.84     20.75 o 
   2  11   1      349.18      380.70     32.88 o 
   3  11   1       28.83       55.04     32.16 o 
   4  11   1      382.35      376.67     44.31 o 
   5  11   1      756.62      834.11     62.18 o 
   6  11   1      406.97      420.82     35.88 o 
   7  11   1      613.19      674.01     65.04 o 
  -7  12   1        0.22       27.88     53.61 o 
  -6  12   1      420.85      440.28     67.90 o 
  -5  12   1     3455.59     3482.96    128.65 o 
  -4  12   1      326.95      359.90     27.33 o 
  -3  12   1      457.99      444.99     28.81 o 
  -2  12   1     2070.11     1965.80     81.84 o 
  -1  12   1       43.26       36.33     23.01 o 
   0  12   1       20.22       -5.66     22.68 o 
   1  12   1     2898.64     2874.64     70.34 o 
   2  12   1     3156.53     3187.74     76.27 o 
   3  12   1       74.62       68.62     34.31 o 
   4  12   1     1198.34     1320.14     69.33 o 
   5  12   1       44.43       39.31     37.88 o 
   6  12   1      778.18      803.38     65.04 o 
   7  12   1      595.17      704.03     70.76 o 
  -6  13   1     1430.06     1373.74     89.34 o 
  -5  13   1        7.68       40.74     49.32 o 
  -4  13   1     2480.31     2315.44     54.16 o 
  -3  13   1      563.62      612.64     34.02 o 
  -2  13   1      287.23      304.20     32.66 o 
  -1  13   1       17.26       -5.36     23.70 o 
   0  13   1     2174.94     2196.59     63.25 o 
   1  13   1     3624.92     3609.40     96.13 o 
   2  13   1     1061.30      977.69     46.58 o 
   3  13   1       35.01       10.01     34.31 o 
   4  13   1      684.09      603.96     57.18 o 
   5  13   1      369.23      293.05     47.89 o 
   6  13   1       72.39      109.36     42.88 o 
  -6  14   1      140.21      127.94     58.61 o 
  -5  14   1     1500.91     1440.93     91.49 o 
  -4  14   1        1.42      -18.40     22.20 o 
  -3  14   1      897.09      853.87     39.55 o 
  -2  14   1      735.64      707.43     73.62 o 
  -1  14   1       13.95       19.85     58.97 o 
   0  14   1      160.51      219.88     33.47 o 
   1  14   1      527.30      504.87     60.04 o 
   2  14   1      263.89      225.11     41.46 o 
   3  14   1      105.33       77.19     39.31 o 
   4  14   1     1484.45     1335.86     80.05 o 
   5  14   1      449.88      513.90     60.75 o 
   6  14   1       72.29       67.90     44.31 o 
  -5  15   1       93.06       91.49     60.75 o 
  -4  15   1     1296.54     1342.68     71.47 o 
  -3  15   1      351.10      331.03     32.64 o 
  -2  15   1      689.78      604.71     58.25 o 
  -1  15   1      724.73      781.85     49.46 o 
   0  15   1       55.75       29.74     27.88 o 
   1  15   1     2089.83     2078.81     66.57 o 
   2  15   1     1548.43     1447.36     82.20 o 
   3  15   1     3083.79     3217.79    117.93 o 
   4  15   1        1.34      -25.02     42.17 o 
   5  15   1      807.18      757.63     71.47 o 
  -4  16   1       69.67        2.14     59.32 o 
  -3  16   1       80.44       59.78     38.81 o 
  -2  16   1     1734.85     1819.61     64.82 o 
  -1  16   1      985.78     1139.61     56.50 o 
   0  16   1      551.55      528.91     45.69 o 
   1  16   1        9.91      -11.45     56.11 o 
   2  16   1      177.84      287.33     53.61 o 
   3  16   1       57.13      102.21     47.89 o 
   4  16   1     1418.66     1539.56     89.34 o 
  -3  17   1      212.94      200.36     50.99 o 
  -2  17   1      148.40      154.89     37.03 o 
  -1  17   1       34.80       16.88     32.95 o 
   0  17   1      197.92      208.53     40.38 o 
   1  17   1      303.20      300.91     54.32 o 
   2  17   1       22.64       47.89     42.88 o 
   3  17   1        2.98        5.72     41.46 o 
  -1  18   1       48.05       -2.15     36.23 o 
   0  18   1     1312.22     1114.60     90.06 o 
   1  18   1       17.86        0.00     47.89 o 
   2  18   1       42.06      118.65     52.89 o 
  -2 -17   2        0.32      -29.15     33.32 o 
  -1 -17   2      384.34      478.00     47.31 o 
   0 -17   2        4.79       53.84     41.81 o 
   1 -17   2       78.97       58.64     31.73 o 
   2 -17   2      137.17      158.07     52.18 o 
  -3 -16   2      379.05      408.62     45.51 o 
  -2 -16   2      262.08      284.10     48.25 o 
  -1 -16   2     2852.98     2704.38    102.57 o 
   0 -16   2      814.58      831.46     52.53 o 
   1 -16   2       76.71       86.56     29.10 o 
   2 -16   2     1266.32     1193.03    101.14 o 
   3 -16   2      206.30      249.01     32.63 o 
  -4 -15   2      307.94      347.50     55.04 o 
  -3 -15   2      349.80      271.48     52.89 o 
  -2 -15   2     1711.50     1769.19     76.48 o 
  -1 -15   2       62.39       77.45     30.20 o 
   0 -15   2     1237.21     1277.38     55.33 o 
   1 -15   2       33.54       64.38     26.09 o 
   2 -15   2        6.38      -14.51     36.45 o 
   3 -15   2     1368.64     1258.47     47.68 o 
   4 -15   2     1105.69     1119.99     63.52 o 
  -5 -14   2        4.49       -0.71     40.03 o 
  -4 -14   2        2.24      -14.02     37.17 o 
  -3 -14   2        4.72       65.94     29.98 o 
  -2 -14   2      638.88      650.64     52.18 o 
  -1 -14   2      258.07      180.22     32.30 o 
   0 -14   2     2287.13     2326.11     69.43 o 
   1 -14   2      235.71      225.67     29.10 o 
   2 -14   2     1175.23     1070.38     51.82 o 
   3 -14   2      134.18      116.25     29.18 o 
   4 -14   2      191.75      220.03     29.35 o 
   5 -14   2     2653.55     2519.48    118.65 o 
  -6 -13   2      421.63      429.56     55.75 o 
  -5 -13   2        7.61       70.05     40.03 o 
  -4 -13   2      195.24      216.23     35.18 o 
  -3 -13   2      296.63      311.60     36.13 o 
  -2 -13   2      225.91      271.61     34.80 o 
  -1 -13   2     9680.67     9232.50    326.28 o 
   0 -13   2       75.12      109.40     26.15 o 
   1 -13   2     1769.29     1105.00     60.04 o 
   2 -13   2      311.67      321.63     33.86 o 
   3 -13   2     1387.22     1549.92     66.47 o 
   4 -13   2      268.08      262.04     28.73 o 
   5 -13   2      159.78      244.44     64.33 o 
   6 -13   2      720.11      544.64     79.34 o 
  -6 -12   2      104.34      172.25     42.88 o 
  -5 -12   2     2771.65     2647.42     99.35 o 
  -4 -12   2     1560.12     1499.80     57.80 o 
  -3 -12   2      130.31      162.96     30.21 o 
  -2 -12   2     2137.35     2036.17    144.74 o 
  -1 -12   2       10.59       -1.41     22.17 o 
   0 -12   2      500.75      492.51     35.84 o 
   1 -12   2      326.19      279.00     28.39 o 
   2 -12   2     2001.50     1884.71     56.35 o 
   3 -12   2      123.66      108.02     52.53 o 
   4 -12   2      210.62      234.16     30.22 o 
   5 -12   2      274.58      260.17     62.18 o 
   6 -12   2     1130.37     1215.07     87.20 o 
  -7 -11   2       61.87       50.03     44.31 o 
  -6 -11   2     2156.34     2219.25     67.45 o 
  -5 -11   2       65.06      120.79     38.60 o 
  -4 -11   2      129.82      111.65     29.36 o 
  -3 -11   2       25.98       56.92     25.76 o 
  -2 -11   2     1122.34     1161.32     46.80 o 
  -1 -11   2     1039.38     1018.38     44.67 o 
   0 -11   2     2250.37     2183.20     58.63 o 
   1 -11   2       23.35       60.12     22.16 o 
   2 -11   2     1858.57     1819.00     53.30 o 
   3 -11   2      487.08      517.67     34.11 o 
   4 -11   2      564.70      577.52     30.78 o 
   5 -11   2      253.07      225.86     57.89 o 
   6 -11   2       42.82       92.20     55.75 o 
   7 -11   2      419.96      405.98     72.19 o 
  -7 -10   2      197.34      273.75     52.18 o 
  -6 -10   2      722.17      821.71     76.84 o 
  -5 -10   2      130.76       82.91     34.31 o 
  -4 -10   2     1847.69     1819.85     59.32 o 
  -3 -10   2      356.21      345.73     30.71 o 
  -2 -10   2     4970.78     5144.96     96.50 o 
  -1 -10   2      183.63      173.43     25.73 o 
   0 -10   2     3387.18     3371.73     71.01 o 
   1 -10   2     3363.44     3326.63    107.57 o 
   2 -10   2     1215.20     1208.29     41.91 o 
   3 -10   2     4468.79     4260.75     68.32 o 
   4 -10   2     2641.31     2550.79     51.09 o 
   5 -10   2      118.27      126.63     21.14 o 
   6 -10   2      248.05      214.42     57.18 o 
   7 -10   2      156.22      275.18     65.04 o 
  -8  -9   2       12.32       70.76     51.46 o 
  -7  -9   2      544.78      601.82     65.04 o 
  -6  -9   2      577.43      535.83     62.54 o 
  -5  -9   2     4856.82     4893.87    129.37 o 
  -4  -9   2      202.67      192.28     32.52 o 
  -3  -9   2     5371.40     5395.46     97.75 o 
  -2  -9   2       30.32       21.90     18.32 o 
  -1  -9   2    10043.89    10018.52    161.53 o 
   0  -9   2     1068.83     1255.18    120.08 o 
   1  -9   2       69.13      120.31     24.48 o 
   2  -9   2     2643.98     2711.34     58.62 o 
   3  -9   2     1685.59     1593.51     38.26 o 
   4  -9   2     2387.62     2443.74     48.65 o 
   5  -9   2      189.78      230.90     21.75 o 
   6  -9   2      103.36      124.37     53.61 o 
   7  -9   2       19.72      -12.15     48.60 o 
   8  -9   2        0.62       52.89     59.32 o 
  -8  -8   2      520.44      652.77     50.00 o 
  -7  -8   2      831.79      946.55     52.29 o 
  -6  -8   2      803.91      762.82     40.80 o 
  -5  -8   2      684.54      710.46     50.03 o 
  -4  -8   2      543.70      557.05     34.94 o 
  -3  -8   2     3243.50     3169.88     48.40 o 
  -2  -8   2      918.26      838.70     19.98 o 
  -1  -8   2       17.19       11.85     15.64 o 
   0  -8   2      585.36      646.18     29.56 o 
   1  -8   2     6685.42     6643.22     78.89 o 
   2  -8   2     1333.01     1313.59     39.17 o 
   3  -8   2     3202.27     3234.75     54.14 o 
   4  -8   2      340.23      349.07     22.41 o 
   5  -8   2     2907.17     3045.80     54.98 o 
   6  -8   2     1683.98     1766.14     92.92 o 
   7  -8   2      231.39      304.48     62.18 o 
   8  -8   2      299.83      288.76     65.76 o 
  -8  -7   2       79.85      143.36     34.83 o 
  -7  -7   2      675.24      658.97     44.47 o 
  -6  -7   2      500.20      466.60     26.32 o 
  -5  -7   2     2887.22     2866.27     64.10 o 
  -4  -7   2     2901.19     2892.80     62.29 o 
  -3  -7   2     1565.93     1547.67     44.67 o 
  -2  -7   2     4892.31     4617.26     59.31 o 
  -1  -7   2      432.40      361.36     24.66 o 
   0  -7   2     3846.98     3554.60     64.69 o 
   1  -7   2      838.17      788.37     20.05 o 
   2  -7   2     1339.23     1305.56     44.31 o 
   3  -7   2     1239.62     1315.87     31.76 o 
   4  -7   2     1571.01     1466.99     34.43 o 
   5  -7   2       28.98       54.33     15.83 o 
   6  -7   2       95.30       82.20     45.74 o 
   7  -7   2        1.98       19.30     45.03 o 
   8  -7   2       74.86       29.30     55.04 o 
  -8  -6   2      468.65      523.83     82.20 o 
  -7  -6   2      817.87      905.20     45.45 o 
  -6  -6   2     5142.92     5227.99     93.62 o 
  -5  -6   2      502.80      605.23     32.28 o 
  -4  -6   2     6295.97     6607.40     86.87 o 
  -3  -6   2     2810.29     3216.62     61.87 o 
  -2  -6   2     1036.44     1206.21     37.17 o 
  -1  -6   2      300.41      136.04     16.37 o 
   0  -6   2     1597.78     1612.60     38.91 o 
   1  -6   2        8.15        9.31      8.08 o 
   2  -6   2     1075.34     1335.02     39.31 o 
   3  -6   2        2.73       21.87     11.94 o 
   4  -6   2      250.34      261.01     29.01 o 
   5  -6   2     1301.44     1285.81     31.46 o 
   6  -6   2       20.54       18.58     42.88 o 
   7  -6   2      413.40      470.30     62.18 o 
   8  -6   2     2294.63     2448.72    107.93 o 
   9  -6   2        2.78      -32.88     54.32 o 
  -9  -5   2      114.63       95.78     35.38 o 
  -8  -5   2       70.08      101.68     32.33 o 
  -7  -5   2      324.70      353.61     35.12 o 
  -6  -5   2      456.09      453.15     50.03 o 
  -5  -5   2     6831.45     6711.55    171.54 o 
  -4  -5   2      988.23     1019.20     28.39 o 
  -3  -5   2        4.02       51.09     12.75 o 
  -2  -5   2      108.82       60.71     14.15 o 
  -1  -5   2     2291.09     1901.65     76.48 o 
   0  -5   2    20430.67    21778.63    282.52 o 
   1  -5   2     3694.71     3711.65     46.68 o 
   2  -5   2       15.91       41.34     23.23 o 
   3  -5   2     1369.62     1419.00     29.89 o 
   4  -5   2     6336.80     6758.55     84.60 o 
   5  -5   2     5648.82     5804.37     95.25 o 
   6  -5   2       61.30       62.90     38.60 o 
   7  -5   2      296.54      290.90     51.46 o 
   8  -5   2      347.31      335.93     57.18 o 
   9  -5   2      588.08      647.56     77.91 o 
  -9  -4   2       26.29       40.74     57.89 o 
  -8  -4   2      552.25      535.63     47.89 o 
  -7  -4   2     1784.08     1852.16    128.30 o 
  -6  -4   2        0.18       15.91     11.79 o 
  -5  -4   2     2495.71     2518.06     53.23 o 
  -4  -4   2     3008.68     2976.83     41.05 o 
  -3  -4   2    18152.82    18487.05    198.21 o 
  -2  -4   2       27.68       83.96     15.01 o 
  -1  -4   2    16323.41    16810.82    219.85 o 
   0  -4   2      362.18      225.37     15.16 o 
   1  -4   2     4881.84     5297.78     61.34 o 
   2  -4   2     2229.96     1979.38     39.67 o 
   3  -4   2    11383.89    10839.60    131.46 o 
   4  -4   2     2764.28     3402.08     67.41 o 
   5  -4   2      198.83      211.70     18.18 o 
   6  -4   2     1052.31     1118.60     55.04 o 
   7  -4   2      688.27      689.67     46.24 o 
   8  -4   2      481.73      408.17     45.41 o 
   9  -4   2       33.72       49.48     37.86 o 
  -9  -3   2     1504.37     1471.77     64.64 o 
  -8  -3   2      623.75      683.15     47.44 o 
  -7  -3   2       17.49       46.84     59.68 o 
  -5  -3   2        4.49       12.65     11.57 o 
  -4  -3   2     3311.17     3165.03     47.52 o 
  -3  -3   2     5271.81     4593.09     56.33 o 
  -2  -3   2    12662.57    11922.18    129.30 o 
  -1  -3   2      306.90      255.10     14.40 o 
   0  -3   2     4782.39     6242.85     55.80 o 
   1  -3   2     4291.18     3497.25     51.55 o 
   2  -3   2       33.85       78.83     10.16 o 
   3  -3   2       72.23      100.91     12.10 o 
   4  -3   2      126.20      212.49     15.10 o 
   5  -3   2     9634.70     9890.13    118.41 o 
   6  -3   2     2876.97     2979.06    102.92 o 
   7  -3   2       92.48      124.82     30.12 o 
   8  -3   2     1134.04     1204.29     91.49 o 
   9  -3   2       28.25       46.36     36.58 o 
  -9  -2   2       74.19      103.54     35.87 o 
  -8  -2   2       55.46       43.52     30.02 o 
  -6  -2   2       10.14       19.30     17.42 o 
  -5  -2   2        7.79       -9.60      9.60 o 
  -4  -2   2      191.49      131.24     14.38 o 
  -3  -2   2      265.70      191.88     14.24 o 
  -2  -2   2     1727.17     1926.65     36.15 o 
  -1  -2   2     1219.23     1354.41     22.28 o 
   0  -2   2    13505.65    14145.87    124.08 o 
   1  -2   2     1160.85     1465.86     21.88 o 
   2  -2   2      979.66      660.84     21.98 o 
   3  -2   2     5898.13     5018.29     81.11 o 
   4  -2   2    16347.46    15953.63    217.81 o 
   5  -2   2        6.79       -2.27     20.20 o 
   6  -2   2      167.70      138.13     27.74 o 
   7  -2   2     1924.16     1962.11     62.96 o 
   8  -2   2       72.10      118.31     35.41 o 
   9  -2   2       23.76      -16.83     33.31 o 
  -9  -1   2      193.58      216.15     39.41 o 
  -8  -1   2       63.53       80.48     24.98 o 
  -7  -1   2        0.45        9.54     20.01 o 
  -6  -1   2     2294.16     2308.88     73.26 o 
  -5  -1   2        0.83        5.46      9.71 o 
  -4  -1   2     4661.15     3870.13     51.86 o 
  -3  -1   2     4307.69     3686.74     40.49 o 
  -2  -1   2     2645.11     4102.68     42.37 o 
  -1  -1   2     3086.70     2666.32     32.58 o 
   0  -1   2    11136.21    11592.47    116.79 o 
   1  -1   2       28.16       74.57     19.66 o 
   2  -1   2     2225.84     2394.43     43.70 o 
   3  -1   2     6243.19     5804.37     96.13 o 
   4  -1   2      664.13      602.31     30.07 o 
   5  -1   2     4204.61     4671.68     84.84 o 
   6  -1   2      630.59      649.45     38.04 o 
   7  -1   2      295.61      260.48     42.88 o 
   8  -1   2      663.16      592.48     44.62 o 
   9  -1   2        3.00       67.11     35.11 o 
  -9   0   2      170.13      243.18     41.19 o 
  -8   0   2      233.88      145.09     44.31 o 
  -7   0   2     2676.88     2711.03    100.78 o 
  -6   0   2      270.46      225.74     53.61 o 
  -5   0   2      103.42       66.98     19.45 o 
  -4   0   2      699.54      624.56     17.32 o 
  -3   0   2     2385.27     2573.39     35.44 o 
  -2   0   2    17580.07    20890.10    185.16 o 
  -1   0   2    18083.26    19607.80    200.81 o 
   0   0   2     1547.66     2293.83     23.38 o 
   1   0   2     3858.92     2802.77     28.32 o 
   2   0   2     1878.91     1919.30     40.38 o 
   3   0   2     5292.03     4668.60     72.51 o 
   4   0   2      223.87      117.88     17.09 o 
   5   0   2     1273.03     1182.39     39.38 o 
   6   0   2       36.44       18.12     21.71 o 
   7   0   2     2773.05     2808.18     70.20 o 
   8   0   2       73.49       44.52     32.16 o 
   9   0   2       47.52       44.42     33.13 o 
  -9   1   2       14.53        9.23     25.64 o 
  -8   1   2      328.49      190.91    144.02 o 
  -7   1   2      796.44      792.94     45.18 o 
  -6   1   2     1706.59     1728.33    115.43 o 
  -5   1   2       98.72      169.37     23.23 o 
  -4   1   2    16280.83    18852.55    252.44 o 
  -3   1   2     6108.96     5702.45     88.70 o 
  -2   1   2    15873.51    19314.79    386.68 o 
  -1   1   2    36906.12    39919.31    696.88 o 
   0   1   2      427.19       76.38      2.75 o 
   1   1   2    15643.26    19931.81    172.40 o 
   2   1   2       72.50      137.72     11.68 o 
   3   1   2     6712.16     7399.10    104.10 o 
   4   1   2     4969.72     5071.69     81.37 o 
   5   1   2      303.87      386.93     25.78 o 
   6   1   2     2532.83     2417.62     59.81 o 
   7   1   2      458.79      457.10     36.85 o 
   8   1   2     1225.40     1285.79     53.57 o 
   9   1   2        0.06      -21.16     24.19 o 
  -9   2   2       15.69        0.12     24.66 o 
  -8   2   2       59.05       34.56     32.30 o 
  -7   2   2       56.72       40.03     28.30 o 
  -6   2   2      260.88      208.03     29.81 o 
  -5   2   2     3489.86     3498.74     72.97 o 
  -4   2   2     4772.32     4502.56     79.85 o 
  -3   2   2     5255.07     6181.56     95.26 o 
  -2   2   2    15507.28    19026.62    169.18 o 
  -1   2   2     1897.77     2101.09     36.64 o 
   0   2   2    67642.14    70231.36   1274.75 o 
   1   2   2     2315.67     1877.84     24.00 o 
   2   2   2     5778.20     6088.53     67.81 o 
   3   2   2     1767.59     2190.94     65.40 o 
   4   2   2     1812.45     1301.29     36.11 o 
   5   2   2      122.62       62.06     17.43 o 
   6   2   2      260.71      212.08     19.33 o 
   7   2   2      264.28      244.94     31.05 o 
   8   2   2      102.71       98.02     31.79 o 
   9   2   2        3.75      -11.73     35.78 o 
  -9   3   2      108.49       89.33     33.27 o 
  -8   3   2     1487.75     1537.05     62.92 o 
  -7   3   2     1276.18     1306.75     77.19 o 
  -6   3   2      486.43      390.63     34.32 o 
  -5   3   2       78.43      106.21     24.24 o 
  -4   3   2     3729.02     3764.57     72.52 o 
  -3   3   2     1949.76     2221.34     41.80 o 
  -2   3   2      626.31      941.87     20.92 o 
  -1   3   2     1797.22     2068.14     30.75 o 
   0   3   2     1443.52     1556.24     26.53 o 
   1   3   2     2769.65     3495.54     73.26 o 
   2   3   2     6344.28     6752.99     91.48 o 
   3   3   2      300.56      271.98     13.61 o 
   4   3   2     2139.73     2454.46     49.02 o 
   5   3   2        1.73       -9.48     13.16 o 
   6   3   2      816.52      932.18     31.48 o 
   7   3   2     2134.76     2279.23     61.40 o 
   8   3   2      970.45      999.76     39.47 o 
   9   3   2        4.45       -9.48     23.82 o 
  -9   4   2       15.54      -36.89     38.32 o 
  -8   4   2       15.79        9.89     41.10 o 
  -7   4   2      645.77      601.54     45.74 o 
  -6   4   2       22.74       11.10     26.00 o 
  -5   4   2      619.82      567.07     36.38 o 
  -4   4   2      563.09      595.16     39.37 o 
  -3   4   2      604.02      561.16     30.02 o 
  -2   4   2      105.19      126.07      9.42 o 
  -1   4   2     1345.71     1232.33     23.59 o 
   0   4   2     2494.25     3249.41     40.15 o 
   1   4   2     1361.93     1393.99     23.30 o 
   2   4   2        9.21       17.79      8.52 o 
   3   4   2    25539.33    25694.40    230.72 o 
   4   4   2     2658.78     2173.77     32.77 o 
   5   4   2      225.95      200.31     17.32 o 
   6   4   2        1.43        6.81     16.21 o 
   7   4   2     1346.12     1299.19     39.74 o 
   8   4   2      516.68      504.35     32.73 o 
   9   4   2      157.47      186.47     29.38 o 
  -9   5   2       59.85       67.02     43.46 o 
  -8   5   2     1383.22     1452.84     66.79 o 
  -7   5   2        2.10       66.64     32.60 o 
  -6   5   2      870.84      829.26     48.01 o 
  -5   5   2     3483.17     3824.73     83.59 o 
  -4   5   2       67.52       46.03      8.66 o 
  -3   5   2    22536.17    22097.73    202.54 o 
  -2   5   2     1111.25      975.96     22.37 o 
  -1   5   2     3399.30     3115.49     71.83 o 
   0   5   2     3267.34     3114.01     39.61 o 
   1   5   2     2417.70     2456.04     33.10 o 
   2   5   2       32.26       75.19     12.96 o 
   3   5   2      292.22      231.93     14.66 o 
   4   5   2     5457.55     5269.14     59.93 o 
   5   5   2        3.28       17.34     11.86 o 
   6   5   2     2705.97     2466.98     41.22 o 
   7   5   2      170.49      251.06     24.78 o 
   8   5   2       73.82       96.59     24.06 o 
   9   5   2      682.05      663.76     38.79 o 
  -9   6   2     1172.08     1303.08     68.48 o 
  -8   6   2       19.02       -3.94     55.04 o 
  -7   6   2     1616.01     1608.32     64.18 o 
  -6   6   2      170.72      201.15     33.61 o 
  -5   6   2        8.62       18.97     24.51 o 
  -4   6   2     5623.36     5520.22     62.16 o 
  -3   6   2     7427.83     7099.80     84.86 o 
  -2   6   2     6265.04     5829.16     72.19 o 
  -1   6   2     7615.92     8890.72    124.58 o 
   0   6   2      199.75      290.77     20.41 o 
   1   6   2     1175.14      884.53     18.97 o 
   2   6   2        9.05       70.96     12.87 o 
   3   6   2       12.67      -11.36     11.36 o 
   4   6   2      549.02      465.78     20.50 o 
   5   6   2     7038.73     6949.66     77.89 o 
   6   6   2        5.43        3.03     17.13 o 
   7   6   2      119.92      149.65     22.10 o 
   8   6   2       50.02       77.44     23.95 o 
   9   6   2       17.04       20.55     30.20 o 
  -8   7   2     2667.67     2583.09    117.22 o 
  -7   7   2      143.16      139.38     50.03 o 
  -6   7   2      707.82      838.40     71.47 o 
  -5   7   2       38.42       65.76     40.03 o 
  -4   7   2      995.98      982.67     26.19 o 
  -3   7   2     1914.34     2211.11     46.91 o 
  -2   7   2     4771.69     4753.15     63.54 o 
  -1   7   2     2398.03     2930.26     73.62 o 
   0   7   2     6759.06     7822.74     86.62 o 
   1   7   2     2627.22     2727.35     34.35 o 
   2   7   2    12865.48    14077.36    186.91 o 
   3   7   2     1975.61     1665.38     39.84 o 
   4   7   2     2771.56     2846.60     87.91 o 
   5   7   2      350.61      348.61     18.65 o 
   6   7   2     1021.14      988.44     28.80 o 
   7   7   2      220.65      194.13     24.04 o 
   8   7   2      759.66      834.30     38.90 o 
   9   7   2       15.03       64.03     26.91 o 
  -8   8   2     1469.70     1302.98     89.34 o 
  -7   8   2       16.79       19.30     48.60 o 
  -6   8   2     2981.37     3094.85    117.22 o 
  -5   8   2       11.20       10.72     39.31 o 
  -4   8   2      604.36      623.65     24.72 o 
  -3   8   2     1607.80     1492.21     52.10 o 
  -2   8   2      437.09      335.23     19.43 o 
  -1   8   2    13607.03    13981.49    218.36 o 
   0   8   2     2389.46     2118.86     32.07 o 
   1   8   2       90.40      268.35     13.93 o 
   2   8   2        4.82       96.50     13.78 o 
   3   8   2      407.28      443.45     23.93 o 
   4   8   2      555.72      579.81     27.81 o 
   5   8   2      449.85      465.17     24.14 o 
   6   8   2     3176.45     3136.58     49.49 o 
   7   8   2        3.25       33.84     20.58 o 
   8   8   2      311.87      292.24     30.13 o 
  -8   9   2       10.96        7.86     52.89 o 
  -7   9   2     2008.03     1962.69    103.64 o 
  -6   9   2      128.02      137.23     47.17 o 
  -5   9   2     1387.69     1377.32     76.48 o 
  -4   9   2       51.15       53.79     16.17 o 
  -3   9   2     1083.14     1035.75     30.81 o 
  -2   9   2      483.18      493.99     24.00 o 
  -1   9   2        2.29        4.29     23.94 o 
   0   9   2     3004.25     2981.96     52.29 o 
   1   9   2       22.26       14.04      7.75 o 
   2   9   2     6402.04     6613.55    127.94 o 
   3   9   2        1.95      -11.55     12.97 o 
   4   9   2        5.44        1.93     16.23 o 
   5   9   2     1268.91     1210.62     40.85 o 
   6   9   2       82.65       92.74     24.05 o 
   7   9   2     3947.98     3696.77     81.79 o 
   8   9   2      457.46      565.25     48.25 o 
  -8  10   2      946.49     1103.57     97.21 o 
  -7  10   2      206.20      288.76     63.61 o 
  -6  10   2     1002.35     1054.97     76.48 o 
  -5  10   2     2685.07     2659.57    102.92 o 
  -4  10   2      282.21      292.48     32.21 o 
  -3  10   2      183.22      154.76     30.58 o 
  -2  10   2     1125.45     1014.55     38.91 o 
  -1  10   2       51.95      100.01     23.74 o 
   0  10   2     1420.46     1223.91     31.28 o 
   1  10   2    11402.32    10832.64    127.50 o 
   2  10   2       85.16       61.83     31.09 o 
   3  10   2      998.65     1041.85     82.55 o 
   4  10   2        4.85       29.44     25.02 o 
   5  10   2      520.34      464.18     37.17 o 
   6  10   2     2335.83     2301.03     58.35 o 
   7  10   2      217.52      278.04     49.32 o 
   8  10   2      166.16      155.10     51.46 o 
  -7  11   2      772.04      799.09     82.91 o 
  -6  11   2      316.57      305.20     57.18 o 
  -5  11   2      636.00      580.37     65.76 o 
  -4  11   2     3635.59     3533.81     61.21 o 
  -3  11   2     1973.61     1892.28     56.69 o 
  -2  11   2      168.58      204.18     26.24 o 
  -1  11   2      290.49      272.11     18.28 o 
   0  11   2     2222.17     2069.91     80.77 o 
   1  11   2      482.65      459.37     33.25 o 
   2  11   2     3373.06     3326.43    102.21 o 
   3  11   2       65.18       71.47     35.74 o 
   4  11   2      754.71      690.45     55.04 o 
   5  11   2      158.39      192.27     41.46 o 
   6  11   2      146.97      180.60     36.81 o 
   7  11   2     1290.52     1205.78     77.91 o 
  -7  12   2      170.65      156.53     61.47 o 
  -6  12   2       97.14       40.03     49.32 o 
  -5  12   2     1060.10     1047.10     76.48 o 
  -4  12   2     3653.33     3620.96     67.37 o 
  -3  12   2     1484.85     1461.13     57.40 o 
  -2  12   2     2548.65     2465.92     62.01 o 
  -1  12   2      471.37      494.38     34.48 o 
   0  12   2      317.02      375.24     45.03 o 
   1  12   2       37.32       22.57     46.82 o 
   2  12   2     4153.87     4034.74    121.51 o 
   3  12   2       31.78        5.00     34.31 o 
   4  12   2      277.69      388.11     49.32 o 
   5  12   2      653.01      737.62     63.61 o 
   6  12   2      893.83      810.83     47.16 o 
   7  12   2      203.79      177.97     47.89 o 
  -6  13   2        1.25      -14.29     53.61 o 
  -5  13   2       49.55       -7.86     50.75 o 
  -4  13   2       13.73       32.94     21.97 o 
  -3  13   2      579.38      618.54     33.18 o 
  -2  13   2     3991.50     4049.55     85.40 o 
  -1  13   2     1475.56     1534.31     54.75 o 
   0  13   2      671.10      545.37    102.57 o 
   1  13   2     1017.81     1115.71     50.17 o 
   2  13   2       44.70       47.17     37.17 o 
   3  13   2     6686.14     7024.53    179.40 o 
   4  13   2      907.71     1062.11     71.47 o 
   5  13   2      539.80      542.49     59.32 o 
   6  13   2       23.65       67.19     40.74 o 
   7  13   2       95.40      115.07     48.60 o 
  -6  14   2      373.56      463.16     69.33 o 
  -5  14   2      441.84      310.20     64.33 o 
  -4  14   2        0.51      -21.59     21.59 o 
  -3  14   2     2521.01     2562.29     64.71 o 
  -2  14   2      825.55      923.73     47.73 o 
  -1  14   2     1360.08     1388.10     53.32 o 
   0  14   2      338.53      256.27     32.75 o 
   1  14   2      891.33      798.40     46.20 o 
   2  14   2     1643.01     1281.54     72.19 o 
   3  14   2      101.77      119.36     42.88 o 
   4  14   2     1330.55     1212.21     77.19 o 
   5  14   2      680.75      701.17     67.19 o 
   6  14   2       38.17       67.90     44.31 o 
  -5  15   2      245.05      111.50     61.47 o 
  -4  15   2       10.76        6.43     53.61 o 
  -3  15   2        7.79       35.71     59.81 o 
  -2  15   2     1786.69     1805.84     73.62 o 
  -1  15   2      745.23      716.99     47.16 o 
   0  15   2       39.29       24.42     29.26 o 
   1  15   2      365.02      293.76     49.32 o 
   2  15   2      211.81      311.63     50.75 o 
   3  15   2     1318.62     1188.62     73.62 o 
   4  15   2     1343.46     1358.02     82.20 o 
   5  15   2      798.79     1094.28     79.34 o 
  -4  16   2        4.36       -0.71     57.89 o 
  -3  16   2     1116.72     1019.73     73.17 o 
  -2  16   2     1046.28     1076.12     70.76 o 
  -1  16   2        1.81      -17.85     31.08 o 
   0  16   2     1417.84     1291.46    158.32 o 
   1  16   2       14.08       45.74     40.74 o 
   2  16   2      929.82     1078.55     73.62 o 
   3  16   2       10.35       27.16     40.74 o 
   4  16   2       73.29       24.30     47.17 o 
   5  16   2     1499.77     1551.00     92.92 o 
  -3  17   2      363.84      412.59     45.95 o 
  -2  17   2      206.56      151.22     51.10 o 
  -1  17   2     1966.86     2009.87     96.49 o 
   0  17   2      154.55      215.85     52.18 o 
   1  17   2       77.14       33.59     46.46 o 
   2  17   2       23.02       42.88     47.89 o 
   3  17   2        7.03        4.29     45.74 o 
   4  17   2       13.56       92.92     50.03 o 
  -2  18   2      397.66      384.99     47.22 o 
  -1  18   2        3.40        0.71     45.74 o 
   0  18   2      517.61      648.28     71.47 o 
   1  18   2      216.30      215.14     57.89 o 
   2  18   2      855.61      949.90     82.91 o 
  -1 -17   3        1.17       72.76     44.31 o 
   0 -17   3      586.86      560.46     48.90 o 
   1 -17   3        2.82       26.33     19.47 o 
  -3 -16   3      563.59      531.79     87.56 o 
  -2 -16   3      789.41      774.96     76.84 o 
  -1 -16   3      543.63      464.12     45.86 o 
   0 -16   3      292.58      344.27     77.55 o 
   1 -16   3      146.04       68.15    105.07 o 
   2 -16   3     1474.60     1370.23     59.13 o 
   3 -16   3       71.67      138.97     32.06 o 
  -4 -15   3     2307.60     2255.64     75.49 o 
  -3 -15   3       83.31      119.06     69.33 o 
  -2 -15   3      575.99      522.98     62.90 o 
  -1 -15   3     1307.39     1342.89     56.44 o 
   0 -15   3       50.33       41.40     30.27 o 
   2 -15   3     1429.98     1459.79     58.84 o 
   3 -15   3     1454.50     1571.66    114.36 o 
   4 -15   3      965.27      937.84     90.78 o 
  -5 -14   3     1473.87     1488.10     82.20 o 
  -4 -14   3      253.95      303.10     43.24 o 
  -3 -14   3     1063.12     1211.40     54.95 o 
  -2 -14   3     1214.26     1155.65     53.31 o 
  -1 -14   3      433.17      385.74     88.99 o 
   0 -14   3        9.17       11.08     26.79 o 
   1 -14   3      137.42      148.67     42.88 o 
   2 -14   3        0.48      -12.67     27.04 o 
   3 -14   3      262.14      265.90     34.83 o 
   4 -14   3       89.10      109.18     26.63 o 
   5 -14   3      103.82      101.49     65.04 o 
  -6 -13   3      544.26      601.10     60.75 o 
  -5 -13   3        0.35       34.31     38.60 o 
  -4 -13   3     1450.65     1350.59     58.21 o 
  -3 -13   3      469.89      457.35     41.11 o 
  -2 -13   3      226.44      290.07     34.77 o 
  -1 -13   3     3249.97     3185.25     98.28 o 
   0 -13   3      796.16      695.42     44.31 o 
   1 -13   3     1429.55     1330.86     72.90 o 
   2 -13   3      610.44      679.20     41.43 o 
   3 -13   3      897.88      969.43     46.23 o 
   4 -13   3     3555.55     3447.35     68.15 o 
   5 -13   3      327.10      330.93     65.76 o 
   6 -13   3      199.37       98.64     64.33 o 
  -6 -12   3       29.15       77.91     40.03 o 
  -5 -12   3      145.21       96.41     32.07 o 
  -4 -12   3      355.90      435.66     46.46 o 
  -3 -12   3     1639.09     1612.85     56.48 o 
  -2 -12   3     2260.32     2136.04    127.22 o 
  -1 -12   3      176.10      227.32     29.56 o 
   0 -12   3      424.34      455.13     34.60 o 
   1 -12   3       21.59       30.20     15.01 o 
   2 -12   3      939.98      909.78     43.21 o 
   3 -12   3        5.06       -1.89     23.40 o 
   4 -12   3      177.16      195.64     35.59 o 
   5 -12   3      107.34       75.76     56.46 o 
   6 -12   3      265.76      392.40     71.47 o 
  -7 -11   3      190.34       67.90     28.59 o 
  -6 -11   3      519.54      474.48     44.31 o 
  -5 -11   3      978.32     1041.82     90.06 o 
  -4 -11   3      211.65      227.46     32.43 o 
  -3 -11   3      100.87       47.04     26.10 o 
  -2 -11   3     1548.78     1463.81     50.78 o 
  -1 -11   3     3342.92     3368.44    170.47 o 
   0 -11   3      195.34      181.32     25.94 o 
   1 -11   3     1915.80     1908.37     78.62 o 
   2 -11   3      534.84      602.90     36.89 o 
   3 -11   3       15.33       19.04     22.16 o 
   4 -11   3      401.44      424.33     28.59 o 
   5 -11   3      544.42      613.07     54.46 o 
   6 -11   3     2271.82     2194.27    110.79 o 
   7 -11   3       12.99       19.30     58.61 o 
  -6 -10   3      698.44      600.48     41.10 o 
  -5 -10   3      515.93      584.03     40.29 o 
  -4 -10   3       44.71       78.91     25.93 o 
  -3 -10   3      986.86     1049.88     45.41 o 
  -2 -10   3      484.42      412.26     31.45 o 
  -1 -10   3     1056.09     1038.65     70.76 o 
   0 -10   3      356.81      333.14     29.30 o 
   2 -10   3     7383.48     7240.79    120.03 o 
   3 -10   3      468.21      430.13     32.88 o 
   4 -10   3       42.99       43.43     19.01 o 
   5 -10   3     1490.73     1578.73     42.65 o 
   6 -10   3      722.78      801.23     80.05 o 
   7 -10   3      476.32      498.51     42.93 o 
  -6  -9   3      256.97      322.47     32.36 o 
  -5  -9   3     5496.02     5481.18    102.46 o 
  -4  -9   3     1437.48     1432.81     48.22 o 
  -3  -9   3      662.52      726.80     38.83 o 
  -2  -9   3      449.11      466.34     30.93 o 
  -1  -9   3      661.93      630.13     41.46 o 
   0  -9   3    10754.71    10498.67    157.69 o 
   1  -9   3     9809.07     9652.65    207.28 o 
   2  -9   3       29.74       58.99     11.88 o 
   3  -9   3     1278.60     1345.94     31.86 o 
   4  -9   3      354.24      389.43     25.72 o 
   5  -9   3       74.18       74.01     19.67 o 
   6  -9   3      852.24      762.63     75.05 o 
   7  -9   3      485.95      566.08     72.90 o 
   8  -9   3       97.87       94.75     38.12 o 
  -8  -8   3      106.51      154.86     35.92 o 
  -7  -8   3      125.71       10.72     14.29 o 
  -6  -8   3     3939.29     3996.92     83.10 o 
  -5  -8   3      891.69      879.10     41.62 o 
  -4  -8   3     1930.90     1895.39     53.17 o 
  -3  -8   3      402.78      417.95     28.81 o 
  -2  -8   3     3236.05     3460.13     69.99 o 
  -1  -8   3      729.05      748.19     34.62 o 
   0  -8   3       22.94       55.20     16.98 o 
   1  -8   3     1177.53     1223.16     25.87 o 
   2  -8   3      258.16      272.32     15.54 o 
   3  -8   3     1333.93     1448.64     36.24 o 
   4  -8   3      710.64      717.74     29.42 o 
   5  -8   3     1264.40     1201.21     35.72 o 
   6  -8   3      604.86      595.38     67.19 o 
   7  -8   3      545.92      614.68     70.05 o 
   8  -8   3     2036.35     1994.86    104.35 o 
  -8  -7   3       50.35       43.96     25.54 o 
  -7  -7   3      110.14       71.02     50.75 o 
  -6  -7   3        3.37       -3.20     22.96 o 
  -5  -7   3     2679.20     2700.68     51.30 o 
  -4  -7   3        0.99        6.58     18.89 o 
  -3  -7   3     6169.51     6411.86    103.60 o 
  -2  -7   3      212.59      159.67     19.21 o 
  -1  -7   3      127.01       84.39     16.68 o 
   0  -7   3     2439.88     2035.36     46.49 o 
   1  -7   3     2476.00     2365.46     40.46 o 
   2  -7   3     6326.48     6074.44     74.88 o 
   3  -7   3       28.60       35.88     22.95 o 
   4  -7   3      937.73      864.23     52.08 o 
   5  -7   3      376.81      435.16     24.07 o 
   6  -7   3      509.05      554.64     63.61 o 
   7  -7   3      253.75       85.77     51.46 o 
   8  -7   3       87.70       47.89     50.75 o 
  -8  -6   3        2.39        6.10     16.86 o 
  -7  -6   3       78.72      133.00     27.29 o 
  -6  -6   3       15.91       75.85     34.31 o 
  -5  -6   3      218.50      209.79     17.45 o 
  -4  -6   3     2745.98     2652.50     47.32 o 
  -3  -6   3     3718.06     3075.63     59.85 o 
  -2  -6   3     8502.13     8182.30    121.55 o 
  -1  -6   3       45.64       35.71     13.89 o 
   0  -6   3      333.41      387.00     22.22 o 
   1  -6   3     7554.09     7668.44    105.02 o 
   2  -6   3     5378.69     5235.16     65.39 o 
   3  -6   3     5309.40     5145.18     70.42 o 
   4  -6   3     2427.53     2623.66     46.17 o 
   5  -6   3       12.37       21.96     14.87 o 
   6  -6   3        9.75      -32.88     40.03 o 
   7  -6   3      313.42      336.65     57.89 o 
   8  -6   3       14.42       95.78     55.04 o 
  -9  -5   3     1877.09     1766.20    109.71 o 
  -8  -5   3       75.57       50.03     52.89 o 
  -7  -5   3      201.82      249.34     35.74 o 
  -6  -5   3     1515.73     1593.23     54.31 o 
  -5  -5   3        5.09       20.26     14.30 o 
  -4  -5   3     1425.87     1425.34     33.31 o 
  -3  -5   3    13207.29    13109.78    147.73 o 
  -2  -5   3     2124.53     2730.51    104.00 o 
  -1  -5   3     2216.82     1892.01     41.17 o 
   0  -5   3      183.49       60.76     13.14 o 
   1  -5   3     7110.23     7060.45     97.08 o 
   2  -5   3    14951.45    17065.14    181.51 o 
   3  -5   3      312.07      360.59     18.62 o 
   4  -5   3      682.48      620.14     26.17 o 
   5  -5   3     5693.24     5551.76    208.71 o 
   6  -5   3      201.20      160.10     45.74 o 
   7  -5   3       88.47      119.36     45.03 o 
   8  -5   3       25.64       66.47     50.75 o 
   9  -5   3        8.99      -18.29     75.41 o 
  -9  -4   3        2.45       31.67     26.63 o 
  -8  -4   3      645.03      673.29     65.76 o 
  -7  -4   3       59.94       43.24     27.29 o 
  -6  -4   3      452.19      447.93     34.09 o 
  -5  -4   3       81.09       78.57     14.83 o 
  -4  -4   3       57.37      131.68     15.32 o 
  -3  -4   3     7162.67     6812.10     83.16 o 
  -2  -4   3        1.56       37.17     12.64 o 
  -1  -4   3     1090.48     1131.25     29.81 o 
   0  -4   3     3435.36     3978.49     44.56 o 
   1  -4   3     4172.82     4502.60     65.23 o 
   2  -4   3     2188.53     1860.58     30.17 o 
   3  -4   3     2025.49     1519.49     30.16 o 
   4  -4   3    29506.85    30199.04    317.15 o 
   5  -4   3     1065.45     1107.36     35.92 o 
   6  -4   3      418.19      461.73     52.18 o 
   7  -4   3      452.34      473.88     57.18 o 
   8  -4   3      249.66      222.29     52.89 o 
   9  -4   3      296.17      360.80     66.47 o 
  -9  -3   3      904.00     1052.11     84.34 o 
  -8  -3   3        1.87       36.61     28.90 o 
  -7  -3   3     3022.97     2718.87     71.01 o 
  -6  -3   3     1679.04     1757.19     56.82 o 
  -5  -3   3      489.12      587.94     23.39 o 
  -4  -3   3     2433.96     2215.04     32.53 o 
  -3  -3   3      484.59      348.11     16.00 o 
  -2  -3   3    12565.71    12557.03    136.72 o 
  -1  -3   3      604.70      568.53     36.45 o 
   0  -3   3    18134.82    17470.27    154.17 o 
   1  -3   3      297.25       56.31     17.73 o 
   2  -3   3     3053.17     2813.18     44.66 o 
   3  -3   3      732.59      814.63     22.17 o 
   4  -3   3     1512.05     1583.05     38.71 o 
   5  -3   3     5159.22     5214.66     93.19 o 
   6  -3   3        0.68      -10.38     25.49 o 
   7  -3   3      346.40      356.25     36.43 o 
   8  -3   3       26.19       37.44     33.35 o 
   9  -3   3      227.73      211.86     33.29 o 
  -9  -2   3        8.25       28.59     22.74 o 
  -8  -2   3      180.66      196.04     33.54 o 
  -7  -2   3      314.30      358.60     38.95 o 
  -6  -2   3     5033.45     4929.01    195.84 o 
  -5  -2   3       21.32        7.26     10.86 o 
  -4  -2   3      132.40      102.77      9.86 o 
  -3  -2   3     1869.94     2165.13     29.54 o 
  -2  -2   3      614.62      681.99     18.33 o 
  -1  -2   3     3943.19     4733.65     56.12 o 
   0  -2   3     6414.29     7692.39     71.02 o 
   1  -2   3        3.58       32.18      7.04 o 
   2  -2   3      165.23      134.23     11.21 o 
   3  -2   3     4571.05     4033.32     95.78 o 
   4  -2   3       65.82       30.39     16.98 o 
   5  -2   3     2127.91     2198.76     55.33 o 
   6  -2   3     1356.62     1258.11     49.34 o 
   7  -2   3       51.78       59.32     29.31 o 
   8  -2   3     2560.28     2750.52    118.29 o 
   9  -2   3       18.25       -2.19     29.13 o 
  -9  -1   3        6.84      -29.36     31.03 o 
  -8  -1   3        6.00       71.77     31.29 o 
  -7  -1   3     2094.59     2051.50     62.14 o 
  -6  -1   3        7.42        4.38     22.22 o 
  -5  -1   3       76.81       71.50     10.22 o 
  -4  -1   3      238.82      214.23     15.96 o 
  -3  -1   3      482.43      371.46     18.10 o 
  -2  -1   3     4088.76     4349.80     45.52 o 
  -1  -1   3      263.16      174.77      9.17 o 
   0  -1   3     9159.19     9203.80    115.22 o 
   1  -1   3    62277.83    65181.64    655.99 o 
   2  -1   3     2138.51     1884.14     40.03 o 
   3  -1   3     2546.29     2719.31     51.25 o 
   4  -1   3       38.52       63.61     17.67 o 
   5  -1   3       70.69       90.22     30.73 o 
   6  -1   3     1939.79     1988.27     56.87 o 
   7  -1   3     4724.15     4709.61     94.76 o 
   8  -1   3      260.75      256.02     37.02 o 
   9  -1   3      162.08      130.32     28.16 o 
  -9   0   3        3.06       -0.74     50.75 o 
  -8   0   3       96.09       49.25     30.50 o 
  -7   0   3     2241.08     2325.07     66.20 o 
  -6   0   3       23.58       26.45     23.25 o 
  -5   0   3     3260.68     2977.47     64.64 o 
  -4   0   3      569.86      479.24     14.52 o 
  -3   0   3     9129.99    10187.69    108.12 o 
  -2   0   3    13458.96    14039.87    127.42 o 
  -1   0   3      119.05      124.87      6.90 o 
   0   0   3     7065.11     7887.74     82.90 o 
   1   0   3     1188.57      812.84     21.08 o 
   2   0   3     5608.67     6130.11     69.32 o 
   3   0   3     2310.57     2103.28     33.80 o 
   4   0   3      214.28       99.81     16.88 o 
   5   0   3      147.77      220.24     22.47 o 
   6   0   3        5.65       -9.48     28.95 o 
   7   0   3     1019.45     1173.91     49.63 o 
   8   0   3      186.62      113.49     31.41 o 
   9   0   3      213.25      297.14     32.44 o 
  -9   1   3      139.66      116.73     38.64 o 
  -8   1   3      721.33      613.85     46.99 o 
  -7   1   3        1.51       22.47     46.10 o 
  -6   1   3     7102.54     7277.96    125.29 o 
  -5   1   3        4.82       14.94     19.96 o 
  -4   1   3    36819.01    40141.94    510.69 o 
  -3   1   3      110.64       33.59     13.65 o 
  -2   1   3     8551.52     9343.46    126.85 o 
  -1   1   3      344.63      283.48     11.00 o 
   0   1   3     1016.10      680.41     10.41 o 
   1   1   3      260.73      245.97      7.30 o 
   2   1   3      653.03      542.77     17.25 o 
   3   1   3     9087.82     9672.48    106.87 o 
   4   1   3      875.02      989.23     48.60 o 
   5   1   3      167.35      149.82     20.70 o 
   6   1   3      823.78      738.69     37.65 o 
   7   1   3     1374.48     1428.08     51.37 o 
   8   1   3     2361.80     2364.39     55.29 o 
   9   1   3       16.85       -8.00     25.44 o 
  -9   2   3       54.11      116.88     37.74 o 
  -8   2   3       99.95      129.70     52.89 o 
  -7   2   3      902.59      796.04     47.81 o 
  -6   2   3      710.49      685.35     42.88 o 
  -5   2   3     3670.71     3706.55     75.30 o 
  -4   2   3     9941.84    11298.21    162.73 o 
  -3   2   3       73.85       45.74     15.16 o 
  -2   2   3     3502.84     3257.01    149.38 o 
  -1   2   3       74.90      147.16      9.85 o 
   0   2   3     5791.27     5132.02     58.32 o 
   1   2   3     5308.67     5723.69    109.36 o 
   2   2   3       23.91       28.03      6.19 o 
   3   2   3     1502.17     1193.20     24.33 o 
   4   2   3    15389.58    14628.12    159.41 o 
   5   2   3     2040.18     1918.71     46.93 o 
   6   2   3     2054.67     2137.13     54.75 o 
   7   2   3     1366.94     1267.79     52.94 o 
   8   2   3       64.95       19.31     22.40 o 
   9   2   3      657.41      641.90     50.70 o 
  -9   3   3       12.37        2.01     38.16 o 
  -8   3   3      796.52      784.97     61.47 o 
  -7   3   3      479.24      536.98     88.99 o 
  -6   3   3       55.85       60.96     26.00 o 
  -5   3   3      542.01      441.12     32.09 o 
  -4   3   3     6409.12     6795.95    110.15 o 
  -3   3   3    27249.98    27580.30    355.54 o 
  -2   3   3    10613.21    10775.72    117.73 o 
  -1   3   3     5681.72     7021.27     78.92 o 
   0   3   3     1440.97     1448.43     38.60 o 
   1   3   3    14687.04    16454.31    203.41 o 
   2   3   3      388.54      622.09     14.42 o 
   3   3   3    10906.63    12177.24    131.08 o 
   4   3   3      260.72      301.56     16.64 o 
   5   3   3      652.48      737.14     31.62 o 
   6   3   3      580.13      511.35     22.21 o 
   7   3   3     1720.74     1817.87     53.97 o 
   8   3   3      356.15      311.85     28.89 o 
   9   3   3      162.73      128.82     26.88 o 
  -9   4   3      896.58      959.18    130.44 o 
  -8   4   3        2.59       18.28     34.09 o 
  -7   4   3     1360.21     1569.21     63.12 o 
  -6   4   3     1400.36     1324.28     51.21 o 
  -5   4   3      422.65      401.28     32.57 o 
  -4   4   3     4924.85     4778.35     86.41 o 
  -3   4   3     1944.28     1766.52     30.27 o 
  -2   4   3       52.90       95.49     11.59 o 
  -1   4   3      199.50      231.36     17.40 o 
   0   4   3       16.90       11.46      9.34 o 
   1   4   3       15.17       34.14      9.34 o 
   2   4   3     1180.01     1341.85     29.56 o 
   3   4   3     2105.72     1821.27     30.51 o 
   4   4   3      366.17      293.36     24.86 o 
   5   4   3     7380.47     7393.67     84.49 o 
   6   4   3       49.29       21.93     14.41 o 
   7   4   3     3889.77     3811.98     65.83 o 
   8   4   3       89.46      104.02     24.32 o 
   9   4   3       87.61       79.69     37.48 o 
  -9   5   3        1.21      -12.91     39.41 o 
  -8   5   3      599.24      599.19     50.78 o 
  -7   5   3       96.15       75.77     34.60 o 
  -6   5   3       62.09       30.02     27.45 o 
  -5   5   3     1565.11     1758.34     56.10 o 
  -4   5   3     1352.75     1202.31     25.42 o 
  -3   5   3     1209.48     1640.03     32.03 o 
  -2   5   3     1041.62      861.85     29.66 o 
  -1   5   3     8559.13     9679.55    106.82 o 
   0   5   3     2342.92     2355.04     34.16 o 
   1   5   3      836.07      561.52     16.64 o 
   2   5   3      126.02      138.09     11.58 o 
   3   5   3     1054.41     1268.60     27.57 o 
   4   5   3     9448.56     9591.17     96.72 o 
   5   5   3       17.56        3.10     12.08 o 
   6   5   3     1744.22     1843.61     35.69 o 
   7   5   3       11.12      -18.28     18.54 o 
   8   5   3      954.54     1001.85     46.89 o 
   9   5   3       33.08       31.20     25.50 o 
  -9   6   3      227.30      109.43     42.44 o 
  -8   6   3      501.26      426.47     62.90 o 
  -7   6   3      701.47      603.68     50.75 o 
  -6   6   3      535.56      604.51     53.25 o 
  -5   6   3      254.61      188.71     29.49 o 
  -4   6   3      242.26      294.85     16.20 o 
  -3   6   3      587.36      535.05     62.54 o 
  -2   6   3     4264.58     4062.12     68.89 o 
  -1   6   3     1195.21     1209.35     47.17 o 
   0   6   3    34823.78    37455.35    375.86 o 
   1   6   3     1012.52      548.37     16.87 o 
   2   6   3     4991.39     4987.48     61.36 o 
   3   6   3     4534.80     5239.44     96.13 o 
   4   6   3       16.34       17.29     11.76 o 
   5   6   3      786.34      831.58     24.76 o 
   6   6   3     3513.96     3457.22     50.64 o 
   7   6   3        2.05        4.90     18.67 o 
   8   6   3       92.89      110.87     24.58 o 
   9   6   3        4.56       16.44     24.99 o 
  -8   7   3      141.33      136.36     53.25 o 
  -7   7   3     2830.84     2671.01    113.64 o 
  -6   7   3     1901.13     1926.06    142.23 o 
  -5   7   3      356.72      322.29     34.09 o 
  -4   7   3       43.08       36.29     14.88 o 
  -3   7   3     4063.16     3950.16    160.10 o 
  -2   7   3       76.48      282.96     16.71 o 
  -1   7   3    11058.12    12247.18    238.73 o 
   0   7   3      438.27      555.62     17.90 o 
   1   7   3      119.59      165.80     11.40 o 
   2   7   3      850.62     1105.14     24.00 o 
   3   7   3     2219.90     1939.96     43.27 o 
   4   7   3     2094.36     2222.85     50.76 o 
   5   7   3       99.83      138.11     15.12 o 
   6   7   3       23.55       36.82     15.42 o 
   7   7   3     2544.49     2686.44     55.26 o 
   8   7   3      219.63      272.05     28.05 o 
   9   7   3      131.45       87.30     27.46 o 
  -8   8   3      656.88      645.42     77.19 o 
  -7   8   3      227.31      177.97     56.46 o 
  -6   8   3      145.04       97.21     47.89 o 
  -5   8   3       68.45       87.91     38.60 o 
  -4   8   3      293.91      294.97     22.61 o 
  -3   8   3      251.54      340.50     19.91 o 
  -2   8   3      956.90     1055.42     30.09 o 
  -1   8   3     3905.08     3690.53     67.98 o 
   0   8   3     1957.79     1809.48     34.98 o 
   1   8   3    19636.68    18080.16    189.03 o 
   2   8   3      888.99      798.05     21.33 o 
   3   8   3      266.11      261.34     20.45 o 
   4   8   3      593.62      643.66     31.43 o 
   5   8   3      363.16      357.86     23.20 o 
   6   8   3     4844.04     4696.75     75.62 o 
   7   8   3      110.15      146.06     23.20 o 
   8   8   3       22.91       67.76     23.70 o 
  -8   9   3        1.19        7.86     57.18 o 
  -7   9   3      658.53      548.21     67.19 o 
  -6   9   3      229.48      174.40     50.03 o 
  -5   9   3     5640.54     5380.61    150.81 o 
  -4   9   3     1204.00     1132.01     64.68 o 
  -3   9   3     1431.59     1386.18     34.48 o 
  -2   9   3       89.23      113.82     22.45 o 
  -1   9   3     2333.69     2191.56     99.35 o 
   0   9   3     3679.07     4064.86     53.46 o 
   1   9   3       30.95       84.13     14.44 o 
   2   9   3     2780.64     2525.57     50.87 o 
   3   9   3        0.13       13.54     14.34 o 
   4   9   3     1478.93     1440.79     96.85 o 
   5   9   3        6.31        1.93     19.17 o 
   6   9   3      520.46      560.53     28.93 o 
   7   9   3     1521.94     1317.68     79.69 o 
   8   9   3        1.17      -24.33     36.45 o 
  -8  10   3      241.05      249.45     67.90 o 
  -7  10   3        0.79        3.57     47.17 o 
  -6  10   3       30.28       27.88     46.46 o 
  -5  10   3       83.10      151.53     46.46 o 
  -4  10   3     3319.82     3432.01    111.50 o 
  -3  10   3      278.28      273.75     21.88 o 
  -2  10   3      964.14      997.43     47.42 o 
  -1  10   3     1306.65     1355.41     31.62 o 
   0  10   3     1274.51     1182.22     25.61 o 
   1  10   3      415.08      622.60     19.57 o 
   2  10   3     8976.20     8626.28    193.70 o 
   3  10   3      175.96      177.60     19.68 o 
   4  10   3      349.52      374.03     26.57 o 
   5  10   3      602.73      606.44     34.69 o 
   6  10   3      737.53      717.78     32.51 o 
   7  10   3      206.93      251.25     29.57 o 
   8  10   3      687.61      674.72     67.90 o 
  -7  11   3      108.56      174.40     60.04 o 
  -6  11   3      329.81      320.92     61.47 o 
  -5  11   3     3013.85     2828.25    112.22 o 
  -4  11   3      354.49      369.79     30.65 o 
  -3  11   3       20.84        1.67     29.37 o 
  -2  11   3     4289.03     4284.39     68.21 o 
  -1  11   3      589.78      611.26     25.21 o 
   0  11   3     2140.53     2229.83     46.39 o 
   1  11   3     1034.07     1047.50     23.76 o 
   2  11   3       23.26       43.83     17.87 o 
   3  11   3     7270.79     7158.90    175.11 o 
   4  11   3     1503.44     1474.52     71.47 o 
   5  11   3      134.36      185.12     43.60 o 
   6  11   3       26.20       29.14     26.22 o 
   7  11   3      156.78      225.42     32.75 o 
  -7  12   3       24.21       68.62     58.61 o 
  -6  12   3     1141.68      994.93     82.91 o 
  -5  12   3     1068.47     1004.93     80.77 o 
  -4  12   3      648.41      734.67     50.03 o 
  -3  12   3     4262.83     4395.93     71.56 o 
  -2  12   3       95.76      121.88     22.79 o 
  -1  12   3     1686.15     1670.07     52.60 o 
   0  12   3      554.93      461.73     48.60 o 
   1  12   3     3289.36     3434.36    106.50 o 
   2  12   3     1342.48     1410.19     75.05 o 
   3  12   3       25.03       44.31     38.60 o 
   4  12   3        8.80       57.89     39.31 o 
   5  12   3        0.21      -10.01     34.31 o 
   6  12   3       68.03      136.32     30.32 o 
   7  12   3       13.30       41.46     33.59 o 
  -6  13   3       21.13      109.36     55.75 o 
  -5  13   3     1140.51     1105.00     79.34 o 
  -4  13   3      504.41      496.75     65.04 o 
  -3  13   3       31.34       57.17     21.92 o 
  -2  13   3      695.20      764.05     36.18 o 
  -1  13   3       80.15       62.32     26.09 o 
   0  13   3        8.53      -29.30     29.30 o 
   1  13   3      375.47      477.45     53.61 o 
   2  13   3      134.68      125.08     37.88 o 
   3  13   3     1038.02      874.85     62.90 o 
   4  13   3       17.03       26.45     39.31 o 
   5  13   3     4751.09     4743.77    142.95 o 
   6  13   3      382.75      515.33     60.04 o 
   7  13   3      380.51      433.43     44.31 o 
  -6  14   3       24.76      -49.32     49.32 o 
  -5  14   3       43.75      -14.29     51.46 o 
  -4  14   3      132.36      160.82     56.46 o 
  -3  14   3      175.33      155.05     31.08 o 
  -2  14   3      233.46      340.36     30.46 o 
  -1  14   3      313.15      303.77     45.03 o 
   0  14   3     1051.84     1014.94     68.62 o 
   1  14   3      827.81      716.18     60.75 o 
   2  14   3     4785.35     4848.84    142.95 o 
   3  14   3      968.59      936.32     72.90 o 
   4  14   3      496.14      536.77     61.47 o 
   5  14   3       58.90      105.78     45.03 o 
   6  14   3      932.27      774.07     70.76 o 
  -5  15   3       80.35      148.67     60.04 o 
  -4  15   3     1394.18     1260.10     86.48 o 
  -3  15   3        5.72       -6.83     44.31 o 
  -2  15   3       75.28       51.52     32.16 o 
  -1  15   3     1586.03     1418.06     75.05 o 
   0  15   3     1798.91     1704.67     85.77 o 
   1  15   3       81.34       50.75     38.60 o 
   2  15   3        2.51       34.31     37.88 o 
   3  15   3      363.97      348.80     52.89 o 
   4  15   3      293.51      429.56     57.18 o 
   5  15   3      281.20      185.12     49.32 o 
  -5  16   3      718.01      649.70     77.91 o 
  -4  16   3        3.33       72.90     58.61 o 
  -3  16   3     1346.81     1547.88    124.37 o 
  -2  16   3      971.02      916.13     53.43 o 
  -1  16   3      608.02      477.45     58.61 o 
   0  16   3      133.35      164.39     50.03 o 
   1  16   3       96.57      118.65     47.17 o 
   2  16   3      899.73     1035.67     76.48 o 
   3  16   3      283.11      363.81     57.89 o 
   4  16   3     1193.13     1162.18     82.20 o 
   5  16   3       42.08       76.48     46.46 o 
  -4  17   3        7.42       46.46     62.18 o 
  -3  17   3       47.81       25.05     34.37 o 
  -2  17   3        2.74        9.13     33.47 o 
  -1  17   3      585.62      575.37     65.04 o 
   0  17   3      532.55      680.44     70.76 o 
   1  17   3     3850.86     3951.83    137.95 o 
   2  17   3      624.98      637.55     70.76 o 
   3  17   3      102.43      112.93     52.18 o 
   4  17   3       16.04       22.16     47.17 o 
  -2  18   3     1104.51     1325.67     65.56 o 
  -1  18   3      445.86      357.37     60.04 o 
   0  18   3      348.03      360.95     61.47 o 
   1  18   3       57.40      120.08     54.32 o 
   2  18   3      289.59      274.46     60.75 o 
  -2 -16   4       67.81       76.50     34.67 o 
  -1 -16   4       13.14       10.06     32.80 o 
   0 -16   4      196.62      231.52     40.06 o 
   1 -16   4       54.12       61.80     32.56 o 
   2 -16   4       21.07       19.56     32.57 o 
  -4 -15   4     1036.09     1077.77     68.62 o 
  -3 -15   4      401.36      469.81     90.42 o 
  -2 -15   4      277.42      324.80     81.48 o 
  -1 -15   4       67.42       99.85     39.67 o 
   0 -15   4      294.78      289.65     39.67 o 
   1 -15   4        2.85       34.56     28.02 o 
   2 -15   4      252.28      349.74     39.65 o 
   3 -15   4     1879.70     2023.70     68.48 o 
   4 -15   4      218.34      251.48     33.50 o 
  -5 -14   4       10.28       46.26     34.46 o 
  -4 -14   4       38.18       91.08     33.05 o 
  -3 -14   4        9.62        2.76     28.94 o 
  -2 -14   4     2313.08     2317.65    116.86 o 
  -1 -14   4     3339.81     3166.47     81.99 o 
   0 -14   4      150.56      179.69     32.30 o 
   1 -14   4      383.63      354.35     36.13 o 
   2 -14   4      708.80      660.54     44.44 o 
   3 -14   4        4.60       38.67     29.26 o 
   4 -14   4      117.91      117.37     30.29 o 
   5 -14   4      193.80      233.01     70.76 o 
  -5 -13   4        9.20       21.01     69.33 o 
  -4 -13   4       75.05       58.94     50.75 o 
  -3 -13   4      356.55      357.28     39.27 o 
  -2 -13   4     1119.11     1161.39     51.30 o 
  -1 -13   4       36.64       48.78     26.75 o 
   0 -13   4       22.07       24.01     24.75 o 
   1 -13   4     1109.17      998.35     47.89 o 
   2 -13   4       55.55       82.48     28.18 o 
   3 -13   4      479.19      406.71     35.87 o 
   4 -13   4      414.54      494.55     34.43 o 
   5 -13   4      222.73      376.67     70.76 o 
  -6 -12   4        5.68       72.90     40.03 o 
  -5 -12   4      631.47      530.77     55.39 o 
  -4 -12   4      695.64      723.09     46.80 o 
  -3 -12   4       80.11       83.37     28.53 o 
  -2 -12   4      160.05      155.87     29.92 o 
  -1 -12   4      263.49      295.99     33.24 o 
   0 -12   4     1966.77     1932.40     59.63 o 
   1 -12   4      135.34      129.83     36.45 o 
   2 -12   4      924.11      919.63     72.90 o 
   3 -12   4        8.37       35.97     24.48 o 
   4 -12   4      218.78      266.87     28.05 o 
   5 -12   4     2793.42     2669.29     59.64 o 
   6 -12   4       65.36      159.39     60.04 o 
  -6 -11   4     1979.54     2185.69     70.40 o 
  -5 -11   4      429.91      491.06     52.89 o 
  -4 -11   4      779.23      742.91     47.89 o 
  -3 -11   4      337.40      315.28     33.31 o 
  -2 -11   4       13.65       31.61     24.12 o 
  -1 -11   4     2458.23     2473.68     64.40 o 
   0 -11   4        2.99        4.79     21.44 o 
   1 -11   4      649.31      653.20     55.39 o 
   2 -11   4     3672.44     3612.95     96.49 o 
   3 -11   4     1408.99     1427.73     58.61 o 
   4 -11   4      118.59      114.76     23.47 o 
   5 -11   4      108.27      109.07     23.87 o 
   6 -11   4      870.86      892.00     85.05 o 
   7 -11   4      162.49      255.88     64.33 o 
  -7 -10   4        5.53        3.57     45.74 o 
  -6 -10   4     1402.99     1421.43     55.66 o 
  -5 -10   4     2201.09     2251.55     64.40 o 
  -4 -10   4     1741.65     1775.34     56.87 o 
  -3 -10   4      115.95      151.21     27.26 o 
  -2 -10   4      374.70      378.31     31.14 o 
  -1 -10   4      339.58      336.37     30.31 o 
   0 -10   4     2718.96     2870.56     78.26 o 
   1 -10   4      124.31      113.78     45.39 o 
   2 -10   4      787.44      758.35     37.02 o 
   3 -10   4      767.68      806.99     40.03 o 
   4 -10   4      197.73      242.19     26.93 o 
   5 -10   4      266.95      253.50     25.73 o 
   6 -10   4       61.68      143.66     54.32 o 
   7 -10   4      126.97      100.78     59.32 o 
  -7  -9   4       12.03      104.35     45.74 o 
  -6  -9   4      148.31      166.54     44.31 o 
  -5  -9   4      113.20      105.69     27.13 o 
  -4  -9   4       99.16      148.92     28.23 o 
  -3  -9   4     2252.46     2143.11     56.65 o 
  -2  -9   4        1.46        8.11     19.45 o 
  -1  -9   4     1491.16     1716.33     50.54 o 
   0  -9   4       53.36       28.13     22.87 o 
   1  -9   4        2.14       -6.68     16.93 o 
   2  -9   4    10411.44    10221.40    155.41 o 
   3  -9   4       20.50        8.41     13.87 o 
   4  -9   4       52.69       36.48     14.57 o 
   5  -9   4      281.67      265.38     20.35 o 
   6  -9   4      212.44      222.05     45.74 o 
   7  -9   4      200.25       81.13     32.51 o 
  -8  -8   4       18.32      -40.03     43.60 o 
  -7  -8   4       18.06       90.06     47.17 o 
  -6  -8   4      177.53      302.34     50.75 o 
  -5  -8   4      521.98      473.67     34.09 o 
  -4  -8   4     7665.47     7508.74    123.51 o 
  -3  -8   4      964.00      763.47     36.11 o 
  -2  -8   4    12973.47    13167.06    268.74 o 
  -1  -8   4      388.45      414.60     27.80 o 
   0  -8   4      549.89      530.72     36.81 o 
   1  -8   4     6200.51     6145.23    419.69 o 
   2  -8   4     1395.21     1383.42     29.47 o 
   3  -8   4     4782.71     4708.32     65.56 o 
   4  -8   4      182.13      206.90     17.28 o 
   5  -8   4      735.14      782.70     36.93 o 
   6  -8   4       20.41      -13.36     41.10 o 
   7  -8   4      192.63      229.35     36.18 o 
   8  -8   4        2.37       33.13     33.95 o 
  -8  -7   4      220.89      213.57     38.54 o 
  -7  -7   4       41.80       37.70     29.70 o 
  -6  -7   4     1165.79     1253.83     53.96 o 
  -5  -7   4     1399.37     1300.45     37.48 o 
  -4  -7   4      432.02      472.71     30.12 o 
  -3  -7   4     2511.08     2456.80     55.48 o 
  -2  -7   4     1451.23     1558.11     44.20 o 
  -1  -7   4     4857.95     4595.50     81.12 o 
   0  -7   4     1295.58     1094.61     35.12 o 
   1  -7   4        3.62       13.43     10.82 o 
   2  -7   4     6274.69     6466.03     80.20 o 
   3  -7   4     1309.68     1300.22     33.21 o 
   4  -7   4     4708.64     4685.50     59.19 o 
   5  -7   4      387.11      381.87     20.81 o 
   6  -7   4      216.27      294.89     45.39 o 
   7  -7   4      109.75      126.22     32.28 o 
   8  -7   4      250.52      290.40     40.52 o 
  -8  -6   4       12.18       25.64     35.74 o 
  -7  -6   4      524.31      490.68     41.19 o 
  -6  -6   4      818.74      820.95     46.24 o 
  -5  -6   4      154.91      127.47     17.23 o 
  -4  -6   4      671.85      713.84     32.45 o 
  -3  -6   4     6689.66     6137.45     98.80 o 
  -2  -6   4       49.42       22.87     15.16 o 
  -1  -6   4     6350.99     6415.36     75.11 o 
   0  -6   4     1308.91     1304.70     35.88 o 
   1  -6   4     1151.58     1156.07     26.29 o 
   2  -6   4      270.00      249.67     14.22 o 
   3  -6   4        4.75      -15.10     15.10 o 
   4  -6   4     2411.17     2208.46     35.99 o 
   5  -6   4     1418.80     1396.68     30.41 o 
   6  -6   4       30.39       37.29     41.81 o 
   7  -6   4      386.84      450.42     38.47 o 
   8  -6   4      174.81      183.60     37.52 o 
  -8  -5   4      611.96      591.81     47.66 o 
  -7  -5   4     1491.51     1417.42    135.80 o 
  -6  -5   4      144.11      131.71     27.51 o 
  -5  -5   4     2717.50     2715.98     62.31 o 
  -4  -5   4      144.64      180.38     17.12 o 
  -3  -5   4       33.24       59.73     16.17 o 
  -2  -5   4    14938.32    15214.78    206.46 o 
  -1  -5   4      864.46      588.60     16.85 o 
   0  -5   4    10279.03     9241.65     86.62 o 
   1  -5   4     3889.24     3143.50     70.76 o 
   2  -5   4     5707.73     6212.76     75.39 o 
   3  -5   4     1458.28     1630.69     34.87 o 
   4  -5   4      644.03      669.96     23.73 o 
   5  -5   4      406.67      458.16     29.35 o 
   6  -5   4      212.50      207.99     47.17 o 
   7  -5   4      757.04      701.24     44.62 o 
   8  -5   4       73.37      102.79     33.78 o 
   9  -5   4      962.30      866.74     55.80 o 
  -9  -4   4      365.22      324.35     43.72 o 
  -8  -4   4      734.25      805.45     79.69 o 
  -7  -4   4      286.05      318.34     61.47 o 
  -6  -4   4     7123.86     7178.81    124.82 o 
  -5  -4   4      812.63      874.97     24.49 o 
  -4  -4   4      143.35      103.50     12.28 o 
  -3  -4   4      349.07      501.40     32.77 o 
  -2  -4   4     1194.34      936.53     34.31 o 
  -1  -4   4     2117.97     2579.37     49.02 o 
   0  -4   4     3324.87     3241.34     35.27 o 
   1  -4   4     1158.06     1148.72     26.25 o 
   2  -4   4       35.70        5.66     11.27 o 
   3  -4   4       76.98      210.10     12.99 o 
   4  -4   4      568.41      515.52     19.13 o 
   5  -4   4      127.85      183.78     31.09 o 
   6  -4   4      622.53      739.05     61.47 o 
   7  -4   4       61.26       59.89     27.82 o 
   8  -4   4     2935.10     2868.51    192.98 o 
   9  -4   4        7.18        7.50     32.80 o 
  -9  -3   4       66.69       44.77     36.13 o 
  -8  -3   4       17.88       73.03     33.25 o 
  -7  -3   4     2427.45     2464.59    136.87 o 
  -6  -3   4      784.12      730.25     40.16 o 
  -5  -3   4      688.76      659.99     20.99 o 
  -4  -3   4     1453.53     1321.68     25.58 o 
  -3  -3   4        0.16        5.12     11.82 o 
  -2  -3   4    10757.69    11176.83    130.81 o 
  -1  -3   4      983.52     1047.94     27.29 o 
   0  -3   4    36456.07    36844.76    320.05 o 
   1  -3   4     9397.52     7740.18     84.35 o 
   2  -3   4    17226.06    18969.20    199.62 o 
   3  -3   4     4246.43     4073.89     71.47 o 
   4  -3   4     5192.17     5202.95     86.04 o 
   5  -3   4     2144.33     2132.80     80.05 o 
   6  -3   4      528.94      548.21     52.18 o 
   7  -3   4     2602.65     2524.13     56.29 o 
   8  -3   4      308.80      278.37     29.72 o 
   9  -3   4      261.80      265.13     52.53 o 
  -9  -2   4        1.79       27.55     35.50 o 
  -8  -2   4      245.08      230.53     36.80 o 
  -7  -2   4      934.14      978.76     50.51 o 
  -6  -2   4       53.39       94.91     27.28 o 
  -5  -2   4     2688.95     2635.66     43.75 o 
  -4  -2   4      882.03      910.32     20.17 o 
  -3  -2   4     3136.82     3237.02     39.54 o 
  -2  -2   4     3007.79     2877.59     39.95 o 
  -1  -2   4     1473.72     1203.48     24.29 o 
   0  -2   4     2651.41     2974.07     32.88 o 
   1  -2   4     7475.18     8639.61     92.98 o 
   2  -2   4       89.27      139.32     11.48 o 
   3  -2   4     5915.69     5617.23    129.01 o 
   4  -2   4      691.55     1005.39     34.27 o 
   5  -2   4     1762.90     1734.11     50.93 o 
   6  -2   4     1102.83     1149.85     47.60 o 
   7  -2   4     1837.40     1860.30     67.09 o 
   8  -2   4       65.02       67.08     25.92 o 
   9  -2   4       32.78       49.42     28.29 o 
  -9  -1   4      391.97      362.65     44.71 o 
  -8  -1   4        0.81       -5.88     78.62 o 
  -7  -1   4      304.43      346.07     55.39 o 
  -6  -1   4     2951.87     2961.88     72.76 o 
  -5  -1   4      465.67      399.31     17.14 o 
  -4  -1   4       72.24      190.27     12.07 o 
  -3  -1   4      905.10      920.20     19.09 o 
  -2  -1   4      571.94      702.82     15.40 o 
  -1  -1   4      477.38      716.78     14.88 o 
   0  -1   4      776.65     1117.23     20.05 o 
   1  -1   4      455.72      265.22     16.33 o 
   2  -1   4     1328.40     1166.05     29.20 o 
   3  -1   4    11409.08    11577.96    155.41 o 
   4  -1   4      606.50      437.78     29.73 o 
   5  -1   4    10551.87    10826.22    171.54 o 
   6  -1   4      120.07      122.55     29.05 o 
   7  -1   4      104.34      152.30     53.76 o 
   8  -1   4     2473.28     2542.19     57.81 o 
   9  -1   4        0.76       16.23     26.73 o 
  -9   0   4        3.28       39.76     47.17 o 
  -8   0   4       58.19       69.53     32.09 o 
  -7   0   4        1.44      -25.52     25.52 o 
  -6   0   4     1329.81     1348.77     52.53 o 
  -5   0   4     1264.06     1294.36    106.85 o 
  -4   0   4      605.96      582.10     14.03 o 
  -3   0   4     1332.19     1118.72     18.73 o 
  -2   0   4     4260.73     3799.71     40.75 o 
  -1   0   4      325.89      239.94      9.42 o 
   0   0   4      542.00      675.99     20.42 o 
   1   0   4    24992.37    28115.51    349.87 o 
   2   0   4     3167.81     3757.28     57.41 o 
   3   0   4      680.81      594.50     23.29 o 
   4   0   4    16227.38    16352.83    218.31 o 
   5   0   4     3741.15     3479.09    100.34 o 
   6   0   4      295.29      316.29     23.44 o 
   7   0   4      779.43      777.96     34.34 o 
   8   0   4       40.01       64.90     24.84 o 
   9   0   4       95.80       59.93     26.05 o 
  -9   1   4       80.99        9.32     47.89 o 
  -8   1   4       74.50      107.75     33.25 o 
  -7   1   4      237.98      245.71     35.79 o 
  -6   1   4    10128.33     9985.30    285.18 o 
  -5   1   4        3.15       10.63     20.14 o 
  -4   1   4     1354.67      930.84     35.63 o 
  -3   1   4     5057.41     4633.20     57.33 o 
  -2   1   4     3052.39     2680.91     47.76 o 
  -1   1   4      113.67      290.88     11.93 o 
   0   1   4     3065.33     2645.98     27.88 o 
   1   1   4     5019.00     5764.85     53.49 o 
   2   1   4      215.12      379.49     12.16 o 
   3   1   4     4995.00     5529.04     66.40 o 
   4   1   4     8038.43     8231.60    129.92 o 
   5   1   4       26.79       20.29     18.43 o 
   6   1   4        4.26       21.90     16.39 o 
   7   1   4        0.03       17.38     19.97 o 
   8   1   4     1743.79     1638.00     47.91 o 
   9   1   4       13.29      -15.20     24.92 o 
  -9   2   4      151.08       82.00     39.65 o 
  -8   2   4      345.26      368.47     41.30 o 
  -7   2   4     2345.30     2426.13     69.43 o 
  -6   2   4     2330.47     2272.90     64.54 o 
  -5   2   4     1052.23     1008.07     49.32 o 
  -4   2   4       21.22       53.40     18.95 o 
  -3   2   4    20248.06    22185.08    289.33 o 
  -2   2   4      199.89      335.36     20.01 o 
  -1   2   4       41.84       -6.24      7.97 o 
   0   2   4     3499.42     3432.41     34.81 o 
   1   2   4      517.45      462.05     18.40 o 
   2   2   4    12874.20    14584.81    150.59 o 
   3   2   4     5359.86     5417.66     64.73 o 
   4   2   4       35.86      129.43     14.14 o 
   5   2   4     5521.54     5441.03     73.00 o 
   6   2   4      373.30      352.91     23.31 o 
   7   2   4     1719.74     1704.96     44.21 o 
   8   2   4      129.79      140.75     25.71 o 
   9   2   4      249.27      294.66     31.93 o 
  -9   3   4        8.88       24.19     37.74 o 
  -8   3   4      388.66      325.21     40.90 o 
  -7   3   4       87.33       54.20     31.08 o 
  -6   3   4      223.86      232.99     32.60 o 
  -5   3   4        0.80       21.83     21.44 o 
  -4   3   4    12262.90    13450.53    230.51 o 
  -3   3   4     3211.50     2743.16     38.85 o 
  -2   3   4       37.27      220.64     17.43 o 
  -1   3   4    10730.11    10963.30    117.74 o 
   0   3   4       10.33       94.94     15.37 o 
   1   3   4     3721.99     3386.47     72.90 o 
   2   3   4      684.38      563.72     14.48 o 
   3   3   4     5386.91     5603.00     66.51 o 
   4   3   4     4211.91     4408.05     58.84 o 
   5   3   4     1251.76     1295.53     32.12 o 
   6   3   4       36.13       17.12     15.94 o 
   7   3   4      902.39      845.64     34.56 o 
   8   3   4     2079.27     2125.90     58.40 o 
   9   3   4        3.55       13.43     24.37 o 
  -9   4   4       14.70       39.71     40.85 o 
  -8   4   4      122.76      184.92     40.28 o 
  -7   4   4     2272.30     2254.26     69.19 o 
  -6   4   4      974.65      961.56     48.52 o 
  -5   4   4      997.03      915.25     84.34 o 
  -4   4   4      314.37      278.25     31.45 o 
  -3   4   4     5841.36     6141.00     75.38 o 
  -2   4   4      956.52     1110.72     25.38 o 
  -1   4   4     1234.99     1269.17     25.50 o 
   0   4   4    36987.70    37787.57    457.61 o 
   1   4   4     8240.05     8200.87    108.91 o 
   2   4   4      163.57       92.34     12.60 o 
   3   4   4     5924.12     6704.27     77.69 o 
   4   4   4      599.52      513.47     20.50 o 
   5   4   4      316.56      416.90     21.14 o 
   6   4   4       58.73       27.66     16.06 o 
   7   4   4      956.93      882.41     36.25 o 
   8   4   4      126.21      142.28     25.03 o 
   9   4   4      374.78      385.39     32.69 o 
  -9   5   4      573.15      581.78     54.58 o 
  -8   5   4      523.12      533.69     57.18 o 
  -7   5   4      253.54      301.90     39.65 o 
  -6   5   4       49.07       14.47     25.43 o 
  -5   5   4        3.43       -0.89     24.24 o 
  -4   5   4     2277.58     1958.53     33.01 o 
  -3   5   4      994.51      684.22     26.91 o 
  -2   5   4     5441.22     5248.91     67.10 o 
  -1   5   4     6424.69     7205.25     83.48 o 
   0   5   4    10098.13    10015.96    131.40 o 
   1   5   4      354.52      616.11     21.95 o 
   2   5   4      873.74     1062.64     27.80 o 
   3   5   4       14.54       29.76     11.80 o 
   4   5   4    15054.61    15530.59    168.63 o 
   5   5   4     1063.90     1040.14     26.07 o 
   6   5   4     1340.79     1401.07     32.52 o 
   7   5   4      686.82      672.48     32.07 o 
   8   5   4      868.20      919.77     39.68 o 
   9   5   4      120.67      133.01     27.64 o 
  -9   6   4      100.18       94.24     42.02 o 
  -8   6   4        0.28      -15.68     34.19 o 
  -7   6   4     1325.26     1221.10     58.31 o 
  -6   6   4      986.65     1131.53     51.94 o 
  -5   6   4      125.43      108.24     27.24 o 
  -4   6   4      471.11      459.71     21.76 o 
  -3   6   4       23.86       30.13     12.47 o 
  -2   6   4     8450.41     9459.50    133.83 o 
  -1   6   4     6967.67     7407.62     86.89 o 
   0   6   4      539.11     1011.70     23.11 o 
   1   6   4     8849.57     8303.43     93.78 o 
   2   6   4      178.86      108.92     12.87 o 
   3   6   4     7750.04     7446.84    111.13 o 
   4   6   4     3444.98     3361.00     44.55 o 
   5   6   4      759.11      732.45     34.25 o 
   6   6   4       21.67       46.46     14.79 o 
   7   6   4     1991.03     1885.98     45.75 o 
   8   6   4      238.51      268.27     28.16 o 
   9   6   4       22.33        0.44     24.67 o 
  -8   7   4      754.26      752.15     56.82 o 
  -7   7   4        0.54      -26.98     31.54 o 
  -6   7   4       49.62       66.84     31.95 o 
  -5   7   4     1546.36     1535.74    203.35 o 
  -4   7   4      540.57      532.11     25.54 o 
  -3   7   4     9291.49     9306.35    134.97 o 
  -2   7   4     4423.17     4025.66     70.20 o 
  -1   7   4    16354.99    16511.96    177.63 o 
   0   7   4     6738.99     7168.16     97.55 o 
   1   7   4      620.36      737.87     20.84 o 
   2   7   4      674.12      803.35     22.64 o 
   3   7   4     3431.14     3239.21     61.93 o 
   4   7   4     5153.09     5220.99     89.03 o 
   5   7   4      255.05      256.08     17.29 o 
   6   7   4     1889.11     1918.91     38.11 o 
   7   7   4      384.46      418.89     28.28 o 
   8   7   4        4.17        0.80     21.82 o 
   9   7   4     1288.28     1227.93     78.62 o 
  -8   8   4        1.67      -45.74     45.74 o 
  -7   8   4     1276.43     1242.23     82.91 o 
  -6   8   4       36.14      -18.58     42.88 o 
  -5   8   4       89.28       37.88     40.74 o 
  -4   8   4     3337.61     3228.84     85.41 o 
  -3   8   4      265.02      369.44     43.24 o 
  -2   8   4        8.96        6.34     16.26 o 
  -1   8   4     3406.26     3742.84     64.61 o 
   0   8   4        3.66       17.08     15.68 o 
   1   8   4     4712.52     4046.24     53.75 o 
   2   8   4      814.01      655.37     21.13 o 
   3   8   4      534.60      536.77     26.70 o 
   4   8   4     1033.69      982.90     36.75 o 
   5   8   4     1201.83     1119.01     33.23 o 
   6   8   4        2.79        6.20     17.32 o 
   7   8   4      847.31      835.94     30.35 o 
   8   8   4        7.00       34.13     30.53 o 
  -8   9   4      262.21      258.02     61.47 o 
  -7   9   4        1.92      -28.59     49.32 o 
  -6   9   4     1148.20     1150.74     77.19 o 
  -5   9   4     2264.05     2390.11    100.06 o 
  -4   9   4      470.44      515.04     30.13 o 
  -3   9   4      720.12      705.52     34.31 o 
  -2   9   4     5224.85     5252.65    116.50 o 
  -1   9   4     1460.31     1367.33     36.33 o 
   0   9   4    18092.57    18188.63    256.86 o 
   1   9   4     2773.21     2706.40     41.85 o 
   2   9   4     4023.90     4051.71     64.65 o 
   3   9   4      819.16      824.52     32.39 o 
   4   9   4     3325.67     3387.06     67.98 o 
   5   9   4      749.55      768.92     38.11 o 
   6   9   4     1393.99     1413.98     39.38 o 
   7   9   4       74.71       84.58     21.58 o 
   8   9   4      409.13      473.12     40.12 o 
  -8  10   4      736.39      719.04     80.05 o 
  -7  10   4       52.77       50.75     54.32 o 
  -6  10   4     1638.80     1592.46     87.20 o 
  -5  10   4       29.99      -11.44     41.46 o 
  -4  10   4      217.30      174.55     24.20 o 
  -3  10   4       61.41       83.02     28.95 o 
  -2  10   4        6.35       33.98     20.74 o 
  -1  10   4     3066.46     3287.45     61.74 o 
   0  10   4     1123.39      947.96     39.37 o 
   1  10   4     5694.11     5392.07     68.77 o 
   2  10   4     1519.94     1333.33     29.61 o 
   3  10   4     1980.04     2075.57     48.91 o 
   4  10   4      699.52      695.89     50.75 o 
   5  10   4       25.04       36.21     51.82 o 
   6  10   4      593.40      677.44     31.46 o 
   7  10   4       30.93       35.33     20.81 o 
   8  10   4     1039.37     1016.52     65.04 o 
  -7  11   4      699.64      845.55     80.05 o 
  -6  11   4       19.74       58.61     51.46 o 
  -5  11   4     3160.76     3219.22    118.65 o 
  -4  11   4      933.92      968.01     41.91 o 
  -3  11   4       90.10      112.29     25.24 o 
  -2  11   4      971.33      935.05     56.46 o 
  -1  11   4     1205.11     1132.75     35.54 o 
   0  11   4      340.54      391.79     18.66 o 
   1  11   4       39.30       40.40     12.27 o 
   2  11   4     6834.86     6657.19     82.85 o 
   3  11   4       74.03       68.18     26.09 o 
   4  11   4      135.44      151.69     22.06 o 
   5  11   4     3721.64     3677.76     76.17 o 
   6  11   4      771.12      806.82     44.71 o 
   7  11   4     2417.96     2489.62     71.48 o 
  -7  12   4        3.13       43.60     52.18 o 
  -6  12   4      488.56      541.78     67.19 o 
  -5  12   4     1858.78     1813.31     95.06 o 
  -4  12   4        1.71        5.72     42.88 o 
  -3  12   4       21.06       39.44     29.66 o 
  -2  12   4      135.34      101.69     32.16 o 
  -1  12   4      471.56      454.43     27.60 o 
   0  12   4     1805.62     1672.51     43.23 o 
   1  12   4      567.07      553.93     51.46 o 
   2  12   4      486.65      576.80     55.75 o 
   3  12   4     5347.09     5447.80    147.95 o 
   4  12   4      155.43      182.98     42.17 o 
   5  12   4     1227.68     1273.68     77.19 o 
   6  12   4     1020.95      913.03     48.22 o 
   7  12   4      373.68      453.87     40.43 o 
  -6  13   4      144.11      157.24     54.32 o 
  -5  13   4      351.92      496.03     65.76 o 
  -4  13   4      956.46      905.58     77.19 o 
  -3  13   4     1565.54     1492.06     52.41 o 
  -2  13   4      110.76      116.28     29.36 o 
  -1  13   4      551.98      422.42     49.32 o 
   0  13   4       38.36       47.17     35.74 o 
   1  13   4      605.69      499.61     51.46 o 
   2  13   4     1033.09     1093.56     67.90 o 
   3  13   4      509.04      402.40     52.18 o 
   4  13   4     1533.20     1597.46     80.77 o 
   5  13   4     1072.09      927.74     74.33 o 
   6  13   4      388.94      485.08     74.33 o 
   7  13   4       33.95       78.25     30.82 o 
  -6  14   4      267.63      267.32     65.04 o 
  -5  14   4       41.31       74.33     54.32 o 
  -4  14   4      749.70      691.16     72.90 o 
  -3  14   4      519.37      528.32     40.01 o 
  -2  14   4      177.00      201.70     32.97 o 
  -1  14   4     2832.74     2838.26     99.35 o 
   0  14   4        2.91       12.87     32.88 o 
   1  14   4        3.05      -10.72     32.88 o 
   2  14   4     1782.64     1668.93     85.05 o 
   3  14   4      114.71      139.38     45.74 o 
   4  14   4     2841.63     2836.11    110.07 o 
   5  14   4        1.68       81.48     43.60 o 
   6  14   4      167.63      195.13     51.46 o 
  -5  15   4      442.61      501.04     71.47 o 
  -4  15   4       80.96       30.73     52.89 o 
  -3  15   4        0.95      -21.19     28.41 o 
  -2  15   4     3759.01     3709.57     88.68 o 
  -1  15   4      859.81      987.78     70.05 o 
   0  15   4      850.83      865.56     69.33 o 
   1  15   4      997.18      983.49     72.19 o 
   2  15   4       86.44       78.62     44.31 o 
   3  15   4      683.46      659.00     66.47 o 
   4  15   4      101.08      105.78     47.17 o 
   5  15   4     1169.10     1317.99     86.48 o 
   6  15   4       75.57       53.61     47.89 o 
  -5  16   4        9.16       98.64     62.90 o 
  -4  16   4      131.22      133.66     55.75 o 
  -3  16   4      757.97      825.84     72.55 o 
  -2  16   4      277.82      301.37     40.01 o 
  -1  16   4     3306.13     3326.43    119.36 o 
   0  16   4      291.50      235.87     48.60 o 
   1  16   4      186.47      260.88     50.03 o 
   2  16   4      826.71      697.59     67.19 o 
   3  16   4       21.86       12.15     40.74 o 
   4  16   4      217.66       34.31     48.60 o 
   5  16   4     1037.45     1318.71     87.91 o 
  -4  17   4       52.94      145.09     61.47 o 
  -3  17   4      240.00      232.29     39.97 o 
  -2  17   4      402.63      434.87     45.58 o 
  -1  17   4      631.05      672.58     68.62 o 
   0  17   4      161.99      170.82     52.18 o 
   1  17   4     1341.66     1058.54     75.05 o 
   2  17   4       40.37      142.95     47.17 o 
   3  17   4       56.46       85.05     45.03 o 
   4  17   4       25.23       61.47     46.46 o 
  -2  18   4      860.63      961.51     79.34 o 
  -1  18   4       76.82      188.69     52.18 o 
   0  18   4     1537.83     1653.21     94.35 o 
   1  18   4        3.20       10.72     49.32 o 
   2  18   4       10.87      -13.58     48.60 o 
   3  18   4        1.72       40.74     51.46 o 
  -1 -16   5     1334.64     1290.36     91.84 o 
   0 -16   5       82.54      151.08     37.59 o 
   1 -16   5      464.11      560.86     46.97 o 
  -3 -15   5      152.49      226.77     38.78 o 
  -2 -15   5      726.83      671.33     49.84 o 
  -1 -15   5      145.92      167.33     50.75 o 
   0 -15   5      263.34      286.12     38.40 o 
   1 -15   5      329.11      275.79     38.64 o 
   2 -15   5      376.77      383.28     41.64 o 
   3 -15   5      525.66      454.89     61.83 o 
  -4 -14   5      488.97      483.40     54.32 o 
  -3 -14   5      217.37      235.92     53.61 o 
  -2 -14   5       29.19       86.31     30.32 o 
  -1 -14   5      507.98      445.35     40.57 o 
   0 -14   5     3566.00     3540.67     88.17 o 
   1 -14   5       34.54       19.70     27.78 o 
   2 -14   5      840.82      795.95     48.99 o 
   3 -14   5      526.46      543.78     42.18 o 
   4 -14   5      833.14      950.87     43.98 o 
  -5 -13   5        2.59      -20.40     84.70 o 
  -4 -13   5     2208.44     2136.47     70.27 o 
  -3 -13   5      576.18      698.20     47.73 o 
  -2 -13   5      165.85      218.62     53.61 o 
  -1 -13   5     3387.65     3414.99     82.58 o 
   0 -13   5       74.44       65.38     27.13 o 
   1 -13   5      346.70      349.86     35.33 o 
   2 -13   5      278.27      244.39     34.67 o 
   3 -13   5     1820.38     1762.94     58.12 o 
   4 -13   5       19.29       39.21     27.61 o 
   5 -13   5        0.45       23.30     33.30 o 
  -5 -12   5     4203.63     3959.46    151.88 o 
  -4 -12   5       22.77       32.20     29.87 o 
  -3 -12   5     1133.98     1173.46     51.02 o 
  -2 -12   5      145.88      147.58     29.36 o 
  -1 -12   5      135.54       95.91     53.25 o 
   0 -12   5     1651.23     1584.31     54.31 o 
   1 -12   5     1383.50     1243.32     48.99 o 
   2 -12   5      382.12      470.60     36.13 o 
   3 -12   5      430.68      466.39     37.08 o 
   4 -12   5      151.42      176.97     26.79 o 
   5 -12   5      312.04      248.60     28.99 o 
   6 -12   5      104.48      158.67     60.75 o 
  -6 -11   5      444.43      453.86     61.47 o 
  -5 -11   5      404.67      413.71     40.38 o 
  -4 -11   5      262.48      257.74     32.80 o 
  -3 -11   5      375.94      427.91     36.13 o 
  -2 -11   5       20.90       58.36     39.67 o 
  -1 -11   5      491.59      487.38     35.87 o 
   0 -11   5     1418.16     1347.64     61.83 o 
   1 -11   5      242.45      270.96     29.77 o 
   2 -11   5     1431.41     1322.92     81.12 o 
   3 -11   5      560.75      683.69     51.10 o 
   4 -11   5      309.38      350.54     28.89 o 
   5 -11   5     2302.55     2233.14     53.81 o 
   6 -11   5       32.60      -45.03     54.32 o 
  -7 -10   5       46.51       29.30     48.60 o 
  -6 -10   5      596.74      512.47     61.47 o 
  -5 -10   5       72.23      120.99     29.54 o 
  -4 -10   5     3734.38     3729.15     83.51 o 
  -3 -10   5     1656.59     1658.09     53.57 o 
  -2 -10   5      417.57      446.60     59.68 o 
  -1 -10   5     1410.51     1388.17     49.02 o 
   0 -10   5     2912.93     2605.81     63.41 o 
   1 -10   5      919.90      929.94     52.89 o 
   2 -10   5     1401.71     1419.30     50.75 o 
   3 -10   5      243.44      195.14     26.66 o 
   4 -10   5        2.36        2.16     23.59 o 
   5 -10   5      618.40      596.85     32.93 o 
   6 -10   5      288.89      263.74     63.61 o 
   7 -10   5      245.03      223.72     65.76 o 
  -7  -9   5      508.73      674.72     70.05 o 
  -6  -9   5      718.93      779.07     68.62 o 
  -5  -9   5     1083.70     1004.30     46.16 o 
  -4  -9   5      852.33      902.18     43.54 o 
  -3  -9   5       51.46       88.09     24.12 o 
  -2  -9   5      933.11      874.59     56.82 o 
  -1  -9   5     7987.96     7927.81    180.83 o 
   0  -9   5     3740.51     3566.00     74.29 o 
   1  -9   5     1470.50     1534.44     86.13 o 
   2  -9   5      132.18      150.61     22.74 o 
   3  -9   5      190.81      160.15     25.27 o 
   4  -9   5     2525.45     2609.92     53.17 o 
   5  -9   5       77.34       61.21     17.38 o 
   6  -9   5     1315.01     1375.76     63.97 o 
   7  -9   5      646.05      747.33     49.11 o 
  -7  -8   5      475.68      632.55     68.62 o 
  -6  -8   5      758.16      749.77     67.19 o 
  -5  -8   5      510.34      526.14     35.50 o 
  -4  -8   5     1887.88     1820.40     52.95 o 
  -3  -8   5     1967.31     1839.16     52.53 o 
  -2  -8   5     2569.07     2525.67     59.34 o 
  -1  -8   5     1832.95     1691.33     55.04 o 
   0  -8   5     3280.52     3163.73     68.26 o 
   1  -8   5     2433.40     2364.86     56.07 o 
   2  -8   5     2109.93     2123.49     37.61 o 
   3  -8   5     1958.46     1879.15     41.80 o 
   4  -8   5       95.77       72.52     15.20 o 
   5  -8   5     2304.11     2263.65     59.73 o 
   6  -8   5        1.09      -24.84     24.84 o 
   7  -8   5      336.66      384.31     39.16 o 
   8  -8   5       48.10       82.97     42.53 o 
  -8  -7   5      315.37      345.19     52.53 o 
  -7  -7   5      702.53      744.56     55.39 o 
  -6  -7   5      949.15      939.83     47.44 o 
  -5  -7   5     4666.54     4794.50     90.64 o 
  -4  -7   5        2.16       13.34     19.40 o 
  -3  -7   5       86.97       62.11     19.84 o 
  -2  -7   5     1470.71     1405.57     41.43 o 
  -1  -7   5     4827.03     4900.80     86.16 o 
   0  -7   5     2802.62     2481.09    111.50 o 
   1  -7   5     9297.74     9389.44    108.67 o 
   2  -7   5      215.73      156.88     13.95 o 
   3  -7   5     1000.71      948.73     26.89 o 
   4  -7   5      799.16      815.60     27.75 o 
   5  -7   5      743.05      737.97     25.46 o 
   6  -7   5     1079.55     1136.74     48.09 o 
   7  -7   5       29.99       73.99     37.52 o 
   8  -7   5      148.23      182.81     37.95 o 
  -8  -6   5      747.36      783.04     91.84 o 
  -7  -6   5      492.59      537.24     44.97 o 
  -6  -6   5      292.34      294.43     33.36 o 
  -5  -6   5      240.44      254.81     18.76 o 
  -4  -6   5     1614.26     1556.16     44.34 o 
  -3  -6   5        1.51        0.10     16.15 o 
  -2  -6   5      387.64      473.95     26.27 o 
  -1  -6   5        0.80       28.45      8.39 o 
   0  -6   5     1221.21     1024.04     53.36 o 
   1  -6   5     4934.83     4835.53     62.05 o 
   2  -6   5      440.43      390.98     18.29 o 
   3  -6   5      465.05      513.18     21.26 o 
   4  -6   5     1019.24     1101.49     27.30 o 
   5  -6   5     1732.52     1695.66     34.15 o 
   6  -6   5     1737.81     1861.36     57.27 o 
   7  -6   5       50.51       64.51     88.99 o 
   8  -6   5      428.63      491.64     44.47 o 
  -8  -5   5      115.54      113.71     35.28 o 
  -7  -5   5      122.99      144.09     31.58 o 
  -6  -5   5      223.72      205.25     48.96 o 
  -5  -5   5      549.27      525.94     22.66 o 
  -4  -5   5     1530.11     1580.48     46.88 o 
  -3  -5   5     4431.78     4415.18     76.05 o 
  -2  -5   5     7945.64     8366.23    124.08 o 
  -1  -5   5       53.60       80.39     11.20 o 
   0  -5   5    11378.68    10496.92    111.46 o 
   1  -5   5      738.56      609.66     20.04 o 
   2  -5   5     3359.04     3105.68     81.35 o 
   3  -5   5     2899.10     2652.74     44.26 o 
   4  -5   5     2009.05     1866.91     33.17 o 
   5  -5   5     3353.65     3367.04     59.16 o 
   6  -5   5      907.29      861.09     31.75 o 
   7  -5   5       50.34      103.07     29.69 o 
   8  -5   5        8.73      -27.99     27.99 o 
  -8  -4   5      123.76       80.95     35.33 o 
  -7  -4   5       12.20       43.56     34.67 o 
  -6  -4   5     1372.89     1435.96     52.03 o 
  -5  -4   5        5.81        1.29     14.07 o 
  -4  -4   5     1710.07     1610.39     36.60 o 
  -3  -4   5     4576.94     4374.58     60.87 o 
  -2  -4   5     8525.36     7697.11    112.70 o 
  -1  -4   5      221.75      182.46     17.98 o 
   0  -4   5     2580.70     2673.24     41.78 o 
   1  -4   5     8621.88    10068.40    149.88 o 
   2  -4   5       15.28       30.28      9.97 o 
   3  -4   5     2462.70     2407.62     35.27 o 
   4  -4   5       70.88       95.22     13.08 o 
   5  -4   5      516.05      540.89     24.69 o 
   6  -4   5     1808.98     1732.54     40.62 o 
   7  -4   5      441.64      457.81     38.32 o 
   8  -4   5       59.63       98.61     32.24 o 
   9  -4   5      190.77      200.67     43.24 o 
  -9  -3   5     2298.07     2425.01     91.84 o 
  -8  -3   5      550.54      517.11     45.23 o 
  -7  -3   5        8.94       51.01     30.04 o 
  -6  -3   5       24.50       46.30     31.45 o 
  -5  -3   5     1755.61     1644.92     30.26 o 
  -4  -3   5        0.93        4.83      9.54 o 
  -3  -3   5     2384.30     2531.79     40.66 o 
  -2  -3   5      405.26      429.66     18.20 o 
  -1  -3   5     1423.57     1608.48     23.51 o 
   0  -3   5    11542.68    14246.42    130.08 o 
   1  -3   5     8878.60     8410.29     81.14 o 
   2  -3   5     3606.53     4537.73     70.62 o 
   3  -3   5     2436.13     1979.96     64.33 o 
   4  -3   5     4601.60     4472.49     78.72 o 
   5  -3   5     6312.14     6529.21    107.62 o 
   6  -3   5      142.49      167.97     26.15 o 
   7  -3   5      176.14      205.75     31.83 o 
   8  -3   5      116.57      120.32     46.10 o 
   9  -3   5        5.94      -30.25     76.84 o 
  -9  -2   5        1.21        7.49     35.50 o 
  -8  -2   5     1014.62      948.78    128.65 o 
  -7  -2   5      103.10       98.90     30.57 o 
  -6  -2   5     1075.81     1067.53     45.45 o 
  -5  -2   5      108.33       83.48     11.47 o 
  -4  -2   5       18.73       36.20      9.33 o 
  -3  -2   5     6864.59     6675.21     70.17 o 
  -2  -2   5        9.66       -2.26      8.88 o 
  -1  -2   5     2878.12     2414.03     35.06 o 
   0  -2   5       58.57       48.47      8.65 o 
   1  -2   5    34639.81    35908.16    359.96 o 
   2  -2   5     2413.57     3242.55     54.98 o 
   3  -2   5     2495.49     2468.91     48.95 o 
   4  -2   5    10900.25    11195.45    157.42 o 
   5  -2   5     3179.68     3024.62     63.67 o 
   6  -2   5     1674.56     1772.53     83.21 o 
   7  -2   5        4.18       -5.47     22.80 o 
   8  -2   5      987.33      896.63     40.77 o 
   9  -2   5        4.25       19.35     31.58 o 
  -9  -1   5        6.45       25.70     37.63 o 
  -8  -1   5        7.71        3.35     30.04 o 
  -7  -1   5     1316.01     1392.67     54.24 o 
  -6  -1   5     2589.76     2447.23     65.70 o 
  -5  -1   5     1830.25     1833.54     52.31 o 
  -4  -1   5    11172.32    11091.32    146.18 o 
  -3  -1   5      209.81      168.18     10.33 o 
  -2  -1   5     2588.51     2620.91     32.71 o 
  -1  -1   5      890.23      703.01     18.54 o 
   0  -1   5     4871.51     4913.95     57.95 o 
   1  -1   5    15251.49    18474.17    190.06 o 
   2  -1   5     5767.25     5817.42     94.99 o 
   3  -1   5      265.22      187.19     17.43 o 
   4  -1   5      549.66      395.04     43.60 o 
   5  -1   5      186.10      201.37     19.22 o 
   6  -1   5      305.66      276.24     23.34 o 
   7  -1   5      952.26      964.13     37.65 o 
   8  -1   5      258.77      219.50     49.04 o 
   9  -1   5      209.71      170.40     30.91 o 
  -9   0   5       51.08       51.83     39.31 o 
  -8   0   5       58.75       31.74     33.54 o 
  -7   0   5     1153.86     1123.87    100.78 o 
  -6   0   5     3947.32     3504.21     78.58 o 
  -5   0   5      559.51      586.91     33.86 o 
  -4   0   5      459.21      471.69     14.23 o 
  -3   0   5     7690.11     8802.44     86.40 o 
  -2   0   5     1466.33     1212.59     20.08 o 
  -1   0   5     1368.61     1439.22     35.28 o 
   0   0   5     2044.58     2542.61     35.20 o 
   1   0   5      461.50      347.00     16.42 o 
   2   0   5    24095.51    25005.42    316.72 o 
   3   0   5      239.02      350.80     16.88 o 
   4   0   5     4104.62     4013.00     56.64 o 
   5   0   5       78.11       88.85     16.14 o 
   6   0   5     1397.90     1453.59     38.63 o 
   7   0   5     1058.98     1080.74     37.34 o 
   8   0   5     2770.76     2904.52     61.63 o 
   9   0   5        7.58        3.95     25.21 o 
  -9   1   5        5.50       24.10     36.62 o 
  -8   1   5       81.48       90.86     36.07 o 
  -7   1   5      294.93      290.28     48.25 o 
  -6   1   5     1911.45     1821.65     58.12 o 
  -5   1   5      986.75      913.08    120.08 o 
  -4   1   5     1089.30     1111.46     22.82 o 
  -3   1   5     1398.04     1106.74     41.87 o 
  -2   1   5       22.69       39.67     13.11 o 
  -1   1   5      275.03      135.22     10.35 o 
   0   1   5       26.69       11.06      5.97 o 
   1   1   5    60869.66    66048.05   1014.94 o 
   2   1   5     2498.36     2103.05     30.77 o 
   3   1   5      200.09      317.67     14.56 o 
   4   1   5        7.83       86.78     12.90 o 
   5   1   5        1.17       31.02     14.05 o 
   6   1   5       23.54       -5.24     22.29 o 
   7   1   5      938.11     1016.98     47.15 o 
   8   1   5       43.05       34.28     23.79 o 
   9   1   5        3.15      -10.35     24.95 o 
  -9   2   5       44.47       78.47     40.68 o 
  -8   2   5      406.47      312.84     42.42 o 
  -7   2   5     1920.81     1964.70     97.92 o 
  -6   2   5       10.10       83.41     26.94 o 
  -5   2   5     4938.96     5126.81     94.26 o 
  -4   2   5      385.16      371.71     27.24 o 
  -3   2   5    18907.76    19217.20    372.74 o 
  -2   2   5      409.87      579.30     23.50 o 
  -1   2   5    13915.78    14838.95    155.29 o 
   0   2   5     8357.51     7974.56     73.80 o 
   1   2   5     2376.63     2330.72     47.17 o 
   2   2   5     4707.91     5052.55     50.17 o 
   3   2   5     3658.23     4382.61     54.49 o 
   4   2   5      479.92      612.60     21.48 o 
   5   2   5       83.13       56.58     14.36 o 
   6   2   5      244.71      298.55     24.14 o 
   7   2   5      836.05      859.35     33.75 o 
   8   2   5      281.47      366.75     29.92 o 
   9   2   5      753.55      822.59     40.72 o 
  -9   3   5     1156.35     1104.01     64.44 o 
  -8   3   5     2055.54     1793.24     76.84 o 
  -7   3   5       47.81       60.12     40.03 o 
  -6   3   5     4203.83     4013.58    168.32 o 
  -5   3   5        4.64      -21.98     21.98 o 
  -4   3   5    14264.21    14742.83    207.19 o 
  -3   3   5        0.90       58.48     16.93 o 
  -2   3   5     4762.54     4144.10     97.21 o 
  -1   3   5     2912.03     2831.91     40.00 o 
   0   3   5      519.94      384.94     12.69 o 
   1   3   5    11583.56    13562.15    173.34 o 
   2   3   5      620.37      761.04     17.33 o 
   3   3   5     3144.70     2978.67     40.54 o 
   4   3   5     2071.79     2031.25     34.68 o 
   5   3   5     2875.60     2808.56     46.73 o 
   6   3   5     1685.02     1710.94     45.45 o 
   7   3   5       60.54       22.52     18.70 o 
   8   3   5     1291.61     1422.10     44.40 o 
   9   3   5      508.21      552.96     36.12 o 
  -9   4   5        5.75       -3.17     74.33 o 
  -8   4   5       13.93        0.65     34.29 o 
  -7   4   5     2289.93     2149.08     69.75 o 
  -6   4   5       34.38        2.03     27.26 o 
  -5   4   5      110.33       92.46     24.41 o 
  -4   4   5     6478.63     6046.00    103.10 o 
  -3   4   5      184.54      199.06     13.60 o 
  -2   4   5    12176.48    12595.43    171.31 o 
  -1   4   5      151.77      174.82     12.91 o 
   0   4   5    11843.31    11084.97    371.98 o 
   1   4   5      225.08      131.46     13.33 o 
   2   4   5      431.37      672.88     22.74 o 
   3   4   5     1478.50     1409.48     22.49 o 
   4   4   5    13225.14    13669.10    149.63 o 
   5   4   5      107.52       81.19     14.26 o 
   6   4   5     1052.01      979.58     32.69 o 
   7   4   5     1607.68     1412.87     39.25 o 
   8   4   5       46.28       44.26     23.18 o 
   9   4   5       54.81       63.61     45.03 o 
  -9   5   5       69.98       42.78     40.52 o 
  -8   5   5      985.10      995.65    109.36 o 
  -7   5   5        5.95       -6.53     31.95 o 
  -6   5   5       19.91       49.68     27.46 o 
  -5   5   5      347.35      317.36     32.07 o 
  -4   5   5        5.35       19.27     11.95 o 
  -3   5   5    25821.44    25393.56    268.64 o 
  -2   5   5     5179.50     4472.74     59.71 o 
  -1   5   5     2572.31     2333.67     45.49 o 
   0   5   5      500.28      336.64     14.34 o 
   1   5   5       42.32      142.21     13.89 o 
   2   5   5     1134.36     1023.23     28.79 o 
   3   5   5     5814.03     6105.47     73.27 o 
   4   5   5      349.07      437.89     18.35 o 
   5   5   5      105.32      129.04     15.80 o 
   6   5   5     6375.91     6226.88     85.37 o 
   7   5   5      421.11      399.22     27.35 o 
   8   5   5       36.56       15.68     21.80 o 
   9   5   5      128.52       93.63     47.17 o 
  -8   6   5       10.45       49.48     35.62 o 
  -7   6   5     1741.80     1802.78     66.94 o 
  -6   6   5      370.21      361.07     37.39 o 
  -5   6   5      206.86      152.37     28.53 o 
  -4   6   5     1581.75     1571.27     32.44 o 
  -3   6   5     1022.48     1104.98     65.36 o 
  -2   6   5     1653.53     2042.41     48.96 o 
  -1   6   5      350.11      321.78     17.30 o 
   0   6   5     1831.09     2322.81     44.22 o 
   1   6   5      603.05      481.79     21.73 o 
   2   6   5      757.34      821.30     26.27 o 
   3   6   5     2579.10     2340.52    109.00 o 
   4   6   5      460.46      409.79     18.09 o 
   5   6   5     6283.72     6291.04     81.69 o 
   6   6   5       95.91      101.45     16.15 o 
   7   6   5     2853.95     2981.60     50.14 o 
   8   6   5       30.32      108.73     29.17 o 
   9   6   5      136.58      207.28     50.03 o 
  -8   7   5      517.43      476.17     49.26 o 
  -7   7   5      135.68      131.32     48.25 o 
  -6   7   5       73.50       71.71     30.72 o 
  -5   7   5        3.30       -9.28     45.39 o 
  -4   7   5      422.53      460.97     22.37 o 
  -3   7   5     1029.96     1057.65     35.02 o 
  -2   7   5      276.80      178.58     22.87 o 
  -1   7   5    10634.16    10513.61    119.61 o 
   0   7   5     3910.13     3215.76     46.83 o 
   1   7   5    20382.23    20983.87    220.02 o 
   2   7   5      276.13      437.11     18.82 o 
   3   7   5       33.07       51.87     12.90 o 
   4   7   5     5035.01     5178.67     71.09 o 
   5   7   5      259.65      282.61     17.64 o 
   6   7   5     1276.68     1202.93     36.72 o 
   7   7   5     2337.69     2146.96     42.70 o 
   8   7   5      278.77      374.84     29.29 o 
   9   7   5       40.95        2.86     42.88 o 
  -8   8   5      344.77      323.30     66.11 o 
  -7   8   5       50.10       58.28     41.81 o 
  -6   8   5     1057.17     1098.00    158.32 o 
  -5   8   5     1109.84     1176.47     75.05 o 
  -4   8   5      145.95      146.11     19.77 o 
  -3   8   5      269.32      230.66     38.24 o 
  -2   8   5        3.58       26.55     17.81 o 
  -1   8   5       24.80       47.87     10.86 o 
   0   8   5    17550.23    17774.66    189.31 o 
   1   8   5      456.59      280.08     15.96 o 
   2   8   5     3818.95     3733.40     54.35 o 
   3   8   5     2885.20     3140.22     72.35 o 
   4   8   5        5.43       31.00     20.37 o 
   5   8   5       43.01       36.37     16.58 o 
   6   8   5      819.01      788.34     32.21 o 
   7   8   5      271.52      242.01     22.26 o 
   8   8   5      390.15      463.16     53.61 o 
  -8   9   5      164.70      154.39     60.04 o 
  -6   9   5      881.99      765.49     71.47 o 
  -5   9   5       21.67       85.05     42.88 o 
  -4   9   5     1010.04      922.54     60.40 o 
  -3   9   5      851.42      971.85     55.04 o 
  -2   9   5     1913.69     1668.19    108.64 o 
  -1   9   5       49.78       86.32     12.13 o 
   0   9   5      246.45      268.50     16.78 o 
   1   9   5      311.67      272.76     16.39 o 
   2   9   5    12057.57    11341.99    335.33 o 
   3   9   5       21.31       44.66     17.09 o 
   4   9   5      642.29      644.54     94.70 o 
   5   9   5       38.56       60.58     17.91 o 
   6   9   5      571.25      524.32     28.83 o 
   7   9   5     1071.45     1143.48     51.35 o 
   8   9   5      662.02      710.46     64.33 o 
  -8  10   5        1.90       35.74     58.61 o 
  -7  10   5       70.63       18.58     53.61 o 
  -6  10   5       49.87        0.00     44.31 o 
  -5  10   5        1.54       -5.72     37.17 o 
  -4  10   5     2661.59     2616.69     96.49 o 
  -3  10   5      524.87      516.58     46.82 o 
  -2  10   5      775.09      782.66     38.36 o 
  -1  10   5       17.70       13.02     16.78 o 
   0  10   5      268.47      361.20     19.18 o 
   1  10   5     6781.11     6672.19     82.56 o 
   2  10   5      435.03      436.48     20.58 o 
   3  10   5     8405.16     8144.78    126.39 o 
   4  10   5     1995.42     1825.73     56.46 o 
   5  10   5      302.81      348.77     43.24 o 
   6  10   5      512.71      521.52     33.30 o 
   7  10   5      328.62      329.77     27.73 o 
   8  10   5      615.35      550.35     57.18 o 
  -7  11   5      153.13       92.20     51.46 o 
  -6  11   5       35.18        2.14     47.89 o 
  -5  11   5      606.76      600.39     62.18 o 
  -4  11   5      717.49      742.62     63.61 o 
  -3  11   5     4344.65     4442.25     99.35 o 
  -2  11   5      367.06      403.91     31.44 o 
  -1  11   5      562.16      536.22     30.71 o 
   0  11   5      238.23      295.15     18.32 o 
   1  11   5      920.33      878.76     26.51 o 
   2  11   5      628.66      764.42     25.54 o 
   3  11   5     2799.48     2892.68     63.31 o 
   4  11   5       67.34       76.62     22.30 o 
   5  11   5       52.24       40.46     22.66 o 
   6  11   5       94.20       71.65     21.12 o 
   7  11   5     1070.42     1009.03     39.21 o 
  -7  12   5        3.96      -37.17     54.32 o 
  -6  12   5       17.35       34.31     46.46 o 
  -5  12   5       46.95       -5.00     45.03 o 
  -4  12   5     2076.19     2049.89     94.35 o 
  -3  12   5      195.00      192.15     51.10 o 
  -2  12   5      418.07      448.04     50.03 o 
  -1  12   5     4491.47     4693.63    145.81 o 
   0  12   5       49.36       45.92     13.94 o 
   1  12   5      734.68      738.51     25.37 o 
   2  12   5     2728.63     2619.03     58.58 o 
   3  12   5        9.97      -36.45     36.45 o 
   4  12   5     3968.55     3925.39    126.51 o 
   5  12   5     2075.12     2124.23     95.06 o 
   6  12   5      268.10      345.48     35.18 o 
   7  12   5       61.18      100.06     45.03 o 
  -6  13   5      778.43      896.29     80.05 o 
  -5  13   5       69.28       82.91     50.03 o 
  -4  13   5        3.74      -29.30     40.03 o 
  -3  13   5      555.26      616.99     41.04 o 
  -2  13   5     4956.92     5104.71     76.69 o 
  -1  13   5       14.12       10.01     31.45 o 
   0  13   5       41.56      113.64     37.17 o 
   1  13   5        8.22       -8.58     35.74 o 
   2  13   5     4407.19     3984.71    126.51 o 
   3  13   5     2491.70     2306.49     97.21 o 
   4  13   5      840.38      969.91     68.62 o 
   5  13   5       49.53       25.02     45.03 o 
   6  13   5       38.34       15.08     28.33 o 
   7  13   5        0.31       31.45     45.03 o 
  -6  14   5      411.50      441.00     67.90 o 
  -5  14   5       67.66      145.09     51.46 o 
  -4  14   5      193.23      190.12     55.75 o 
  -3  14   5      864.21      971.48     48.94 o 
  -2  14   5        4.76       53.90     28.12 o 
  -1  14   5     4020.08     3808.88    120.08 o 
   0  14   5       79.21       32.16     35.74 o 
   1  14   5      139.40      130.08     42.88 o 
   2  14   5      116.73       77.91     43.60 o 
   3  14   5       86.91      112.93     42.88 o 
   4  14   5      121.86       82.20     43.60 o 
   5  14   5      153.31      147.24     50.03 o 
   6  14   5     2180.41     2216.43    103.64 o 
  -5  15   5       36.90       90.06     52.89 o 
  -4  15   5       15.90       28.59     53.61 o 
  -3  15   5      276.12      345.80     37.94 o 
  -2  15   5     2390.90     2307.53     70.49 o 
  -1  15   5      488.34      558.22     59.32 o 
   0  15   5       24.17       45.03     39.31 o 
   1  15   5       19.02       29.30     40.74 o 
   2  15   5      197.70      202.99     49.32 o 
   3  15   5      585.60      643.27     67.19 o 
   4  15   5       72.36      112.93     48.60 o 
   5  15   5     1753.29     1646.06     93.63 o 
   6  15   5      526.56      668.29     71.47 o 
  -5  16   5      939.06      869.13     83.63 o 
  -4  16   5      229.57      263.03     60.04 o 
  -3  16   5      159.43      148.69     34.83 o 
  -2  16   5     1439.73     1727.12    102.21 o 
  -1  16   5        0.36      -26.45     41.46 o 
   0  16   5     1261.93     1252.95     80.05 o 
   1  16   5     1100.90     1178.62     80.05 o 
   2  16   5      191.50      157.24     51.46 o 
   3  16   5      107.90      162.96     51.46 o 
   4  16   5       17.99      168.68     52.89 o 
   5  16   5       73.57      113.64     52.89 o 
  -4  17   5      346.10      390.97     73.62 o 
  -3  17   5       10.69       15.56     54.68 o 
  -2  17   5      520.47      688.54     51.28 o 
  -1  17   5      959.71      925.60     70.76 o 
   0  17   5     1574.02     1626.05     86.48 o 
   1  17   5      124.93      155.10     50.03 o 
   2  17   5        1.12      -31.45     41.46 o 
   3  17   5      127.18      175.83     52.18 o 
   4  17   5      183.40      270.17     57.18 o 
  -2  18   5       45.78       28.76     37.17 o 
  -1  18   5        5.73       41.46     47.17 o 
   0  18   5       14.57       15.01     47.17 o 
   1  18   5       44.89       74.33     51.46 o 
   2  18   5     1111.62     1184.34     87.20 o 
   3  18   5        2.53       -2.86     50.03 o 
  -2 -15   6      121.05      139.23     36.58 o 
  -1 -15   6      222.25      246.92     38.32 o 
   0 -15   6        6.11        3.28     29.20 o 
   1 -15   6        1.96       -9.30     31.56 o 
   2 -15   6      819.21      763.43     51.30 o 
  -4 -14   6      386.39      449.75     46.80 o 
  -3 -14   6     1643.48     1650.68     65.92 o 
  -2 -14   6       85.66      109.20     33.58 o 
  -1 -14   6      320.14      317.59     54.32 o 
   0 -14   6      188.57      160.41     33.58 o 
   1 -14   6       52.77       81.83     31.29 o 
   2 -14   6      608.43      664.71     48.01 o 
   3 -14   6       64.54       33.01     40.74 o 
   4 -14   6      317.08      385.17     36.15 o 
  -4 -13   6      158.81      167.90     35.72 o 
  -3 -13   6      315.14      433.71     52.18 o 
  -2 -13   6      473.66      448.72     40.68 o 
  -1 -13   6      923.84      931.14     50.98 o 
   0 -13   6      379.27      449.02     39.93 o 
   1 -13   6      113.79      153.12     35.02 o 
   2 -13   6       79.32       79.68     28.75 o 
   3 -13   6      995.71     1012.55     50.53 o 
   4 -13   6      332.67      380.94     46.83 o 
   5 -13   6      639.39      694.16     46.46 o 
  -5 -12   6      183.86      184.16     36.23 o 
  -4 -12   6      346.17      403.06     38.67 o 
  -3 -12   6      221.95      285.79     35.31 o 
  -2 -12   6     1085.07     1043.42     80.05 o 
  -1 -12   6     4466.73     4223.57     91.97 o 
   0 -12   6     1500.82     1374.10     52.18 o 
   1 -12   6        4.46        7.47     23.46 o 
   2 -12   6     2148.99     2060.96     62.40 o 
   3 -12   6      745.45      667.68     43.70 o 
   4 -12   6      245.68      227.93     28.81 o 
   5 -12   6      276.69      321.35     31.76 o 
  -6 -11   6      193.52      192.27     52.89 o 
  -5 -11   6        1.35       18.28     28.49 o 
  -4 -11   6       60.86      127.32     48.60 o 
  -3 -11   6      806.50      887.72     56.46 o 
  -2 -11   6       85.82       67.71     26.36 o 
  -1 -11   6      670.69      603.45     40.68 o 
   0 -11   6      188.72      104.68     25.01 o 
   1 -11   6     3118.74     2849.32     70.73 o 
   2 -11   6      544.16      601.03     56.11 o 
   3 -11   6     2643.37     2422.72     65.17 o 
   4 -11   6      887.54      892.16     39.13 o 
   5 -11   6        0.89       -7.14     24.93 o 
   6 -11   6     1689.03     1518.84    100.78 o 
  -6 -10   6      246.99      330.21     58.61 o 
  -5 -10   6     1285.03     1266.85     98.28 o 
  -4 -10   6      189.13      275.33     32.87 o 
  -3 -10   6      467.39      478.92     38.24 o 
  -2 -10   6     3230.73     3344.94     76.78 o 
  -1 -10   6      619.01      657.80     38.04 o 
   0 -10   6      900.57      778.07     38.40 o 
   1 -10   6     1005.71      958.21     43.46 o 
   2 -10   6     4111.63     4096.43     85.41 o 
   3 -10   6      586.30      539.89     36.39 o 
   4 -10   6     1085.40     1080.77     39.78 o 
   5 -10   6       70.79       85.33     23.87 o 
   6 -10   6      538.39      541.78     73.62 o 
   7 -10   6     1007.81     1000.65     91.49 o 
  -7  -9   6      220.52      191.55     52.18 o 
  -6  -9   6      529.84      566.08     66.47 o 
  -5  -9   6     3025.36     2931.28    108.28 o 
  -4  -9   6     2221.44     2260.19     61.56 o 
  -3  -9   6        7.42       49.60     22.49 o 
  -2  -9   6     5045.05     5023.36     94.76 o 
  -1  -9   6     1410.27     1443.77     47.89 o 
   0  -9   6      172.41      160.82     23.75 o 
   1  -9   6      659.65      717.11     36.58 o 
   2  -9   6      606.81      693.45     36.01 o 
   3  -9   6     1543.19     1570.96     49.53 o 
   4  -9   6       21.85       39.77     22.47 o 
   5  -9   6      165.18      202.10     30.36 o 
   6  -9   6      286.71      212.28     58.61 o 
   7  -9   6       34.62       45.74     55.04 o 
  -7  -8   6       46.33       17.15     46.46 o 
  -6  -8   6      106.06       97.21     42.17 o 
  -5  -8   6      895.17      951.21     65.04 o 
  -4  -8   6     3189.59     3129.72     70.39 o 
  -3  -8   6     2008.59     1991.56     53.68 o 
  -2  -8   6     2794.81     2728.68     64.33 o 
  -1  -8   6     3156.63     3095.46     67.67 o 
   0  -8   6       45.45       20.49     17.89 o 
   1  -8   6     1336.75     1289.81     41.95 o 
   2  -8   6        0.20       13.91     18.83 o 
   3  -8   6     2632.34     2598.97     45.55 o 
   4  -8   6        1.07       32.59     20.43 o 
   5  -8   6       22.08       23.18     16.33 o 
   6  -8   6       13.74       58.58     48.96 o 
   7  -8   6        1.27      -24.84     27.65 o 
  -7  -7   6      428.55      475.65     43.83 o 
  -6  -7   6      379.52      368.09     51.46 o 
  -5  -7   6       50.95       31.39     18.29 o 
  -4  -7   6       38.67       28.83     20.43 o 
  -3  -7   6     8403.80     8304.15    131.39 o 
  -2  -7   6      850.93      694.24     33.35 o 
  -1  -7   6     7964.00     8430.47    131.40 o 
   0  -7   6     2510.47     2489.97     39.64 o 
   1  -7   6      952.32      890.14     23.56 o 
   2  -7   6     9495.75     9194.72    109.53 o 
   3  -7   6     1614.37     1578.47     42.19 o 
   4  -7   6     1191.19     1197.85     29.50 o 
   5  -7   6      200.32      209.63     18.89 o 
   6  -7   6      270.37      259.79     32.65 o 
   7  -7   6      362.76      376.17     39.13 o 
   8  -7   6       85.30       52.65     62.18 o 
  -8  -6   6       53.94       35.34     55.75 o 
  -7  -6   6      123.33      111.13     33.03 o 
  -6  -6   6      750.55      733.79     45.21 o 
  -5  -6   6      202.17      231.50     21.46 o 
  -4  -6   6      125.14      126.47     23.59 o 
  -3  -6   6     1251.48     1231.18     39.65 o 
  -2  -6   6    16429.76    16619.59    229.96 o 
  -1  -6   6      419.57      536.63     27.83 o 
   0  -6   6     4347.05     3665.37     41.36 o 
   1  -6   6      681.32      566.01     19.95 o 
   2  -6   6      103.20      146.95     13.93 o 
   3  -6   6     4304.52     4492.22     63.65 o 
   4  -6   6       99.58      148.59     15.66 o 
   5  -6   6      525.61      559.64     42.09 o 
   6  -6   6        9.94       12.88     18.02 o 
   7  -6   6        4.67       20.20     28.49 o 
   8  -6   6      632.96      600.61     46.87 o 
  -8  -5   6      287.68      281.77     42.53 o 
  -7  -5   6       63.70       61.89     51.46 o 
  -6  -5   6      350.11      406.41     36.45 o 
  -5  -5   6     1341.39     1247.84     32.77 o 
  -4  -5   6        5.17        3.29     13.67 o 
  -3  -5   6      101.50       86.36     29.66 o 
  -2  -5   6     3481.14     3238.13     61.90 o 
  -1  -5   6     1025.28     1117.95     25.14 o 
   0  -5   6      226.36      311.33     18.17 o 
   1  -5   6       47.09       84.20     15.97 o 
   2  -5   6      844.75      925.01     24.50 o 
   3  -5   6     2778.23     2603.09     43.61 o 
   4  -5   6     2736.13     2824.16     42.44 o 
   5  -5   6     3606.85     3576.94     59.26 o 
   6  -5   6      863.21      829.54     32.12 o 
   7  -5   6       45.87       50.56     28.16 o 
   8  -5   6      605.85      704.68     48.03 o 
  -8  -4   6      319.60      479.00     46.99 o 
  -7  -4   6      920.70      990.87    105.78 o 
  -6  -4   6     4370.79     3888.29     85.66 o 
  -5  -4   6      255.46      274.06     17.79 o 
  -4  -4   6       88.53       64.68     12.97 o 
  -3  -4   6     4354.38     4243.50     60.61 o 
  -2  -4   6     1625.78     2108.29     46.24 o 
  -1  -4   6    15402.93    16093.19    147.78 o 
   0  -4   6     1016.89      718.84     20.32 o 
   1  -4   6     4843.46     4383.85     48.66 o 
   2  -4   6     1434.63     1331.03     44.01 o 
   3  -4   6        2.03       -9.56     11.55 o 
   4  -4   6      118.93      136.50     14.30 o 
   5  -4   6     1285.73     1327.48     35.28 o 
   6  -4   6     1574.80     1688.48     40.90 o 
   7  -4   6      215.78      271.60     33.47 o 
   8  -4   6      280.09      246.66     36.64 o 
  -8  -3   6      143.03      118.52     43.60 o 
  -7  -3   6     2668.21     2660.21    197.63 o 
  -6  -3   6      181.27      168.99     28.79 o 
  -5  -3   6     2556.59     2552.42     39.24 o 
  -4  -3   6     1529.97     1558.15     28.92 o 
  -3  -3   6       36.85       43.36     20.83 o 
  -2  -3   6     9230.09     9728.11    123.08 o 
  -1  -3   6       53.61      112.41      9.49 o 
   0  -3   6     9614.58    10249.55     97.83 o 
   1  -3   6     1216.32     1278.31     22.09 o 
   2  -3   6      824.75      836.36     27.45 o 
   3  -3   6     3864.49     3404.55     51.22 o 
   4  -3   6      112.90      143.00     20.86 o 
   5  -3   6       21.48       45.35     22.87 o 
   6  -3   6       71.57      100.52     24.52 o 
   7  -3   6     2394.23     2374.39    122.22 o 
   8  -3   6       19.96       47.20     30.31 o 
   9  -3   6      463.73      458.15     43.72 o 
  -8  -2   6        8.95       31.29     33.58 o 
  -7  -2   6      386.83      410.97     41.81 o 
  -6  -2   6     9395.74     9265.95    152.37 o 
  -5  -2   6       22.54       32.00     20.43 o 
  -4  -2   6      279.44      224.87     13.44 o 
  -3  -2   6        1.40       33.55     10.23 o 
  -2  -2   6      114.69      228.24     16.12 o 
  -1  -2   6     9540.15    10227.79     97.45 o 
   0  -2   6      597.40      635.06     27.21 o 
   1  -2   6    16461.70    16103.73    168.96 o 
   2  -2   6     3935.36     3740.98     57.28 o 
   3  -2   6      199.63      269.88     20.35 o 
   4  -2   6     4373.19     4663.67     80.10 o 
   5  -2   6      221.90      223.22     25.01 o 
   6  -2   6      424.00      436.51     32.57 o 
   7  -2   6      702.15      828.76     44.31 o 
   8  -2   6     3356.08     3441.89     82.31 o 
   9  -2   6      255.17      165.82     50.03 o 
  -9  -1   6       48.16       65.03     39.61 o 
  -8  -1   6       10.72       22.48     30.57 o 
  -7  -1   6      606.92      497.83     41.94 o 
  -6  -1   6     3976.31     3908.08     86.91 o 
  -5  -1   6      340.61      355.25     30.57 o 
  -4  -1   6       10.70       25.16      9.04 o 
  -3  -1   6        8.39       20.23      8.65 o 
  -2  -1   6      686.46      804.92     18.66 o 
  -1  -1   6       34.30       60.95     10.02 o 
   0  -1   6     3401.98     3877.03     57.90 o 
   1  -1   6    17181.10    17368.62    181.26 o 
   2  -1   6    17649.41    18775.33    237.52 o 
   3  -1   6     1175.68     1388.80     35.10 o 
   4  -1   6     9964.00     9743.68    310.56 o 
   5  -1   6      136.99      157.59     20.97 o 
   6  -1   6      276.40      302.46     23.70 o 
   7  -1   6      845.90      868.46     35.78 o 
   8  -1   6      170.06      179.93     27.02 o 
   9  -1   6      594.88      533.37     47.94 o 
  -9   0   6      178.14      186.96     43.03 o 
  -8   0   6       11.00        2.34     31.05 o 
  -7   0   6      348.88      401.27     38.60 o 
  -6   0   6       20.44       84.15     27.74 o 
  -5   0   6     5477.82     5457.72    100.05 o 
  -4   0   6     2589.45     2463.56     33.15 o 
  -3   0   6     3180.18     2635.07     34.35 o 
  -2   0   6      230.77      161.44     13.12 o 
  -1   0   6      137.01      209.48     13.66 o 
   0   0   6      181.73      200.79     14.90 o 
   1   0   6     3376.21     4350.05     65.70 o 
   2   0   6     1452.12     1337.60     25.87 o 
   3   0   6     3289.69     3371.28     73.98 o 
   4   0   6     8623.82     9604.23    231.22 o 
   5   0   6      304.91      305.47     20.31 o 
   6   0   6       12.62       -4.90     16.76 o 
   7   0   6      405.70      502.89     29.50 o 
   8   0   6       13.81       -2.94     23.03 o 
   9   0   6     1094.18     1175.04     75.76 o 
  -9   1   6      622.24      604.08     54.33 o 
  -8   1   6      283.36      294.21     66.47 o 
  -7   1   6      355.02      361.93     37.63 o 
  -6   1   6       76.23       10.52     38.95 o 
  -5   1   6      294.33      302.41     29.70 o 
  -4   1   6     1278.22     1224.51     26.29 o 
  -3   1   6      290.62      180.13     12.89 o 
  -2   1   6      244.91      433.54     21.71 o 
  -1   1   6     4788.63     4900.91     59.12 o 
   0   1   6     2103.43     2170.41     31.53 o 
   1   1   6      329.13      434.37     19.71 o 
   2   1   6      175.11      107.04      9.53 o 
   3   1   6    14339.33    15280.23    262.31 o 
   4   1   6     1438.22     1383.96     29.55 o 
   5   1   6     7920.56     7935.91     98.28 o 
   6   1   6      640.90      692.06     28.59 o 
   7   1   6       55.97       63.82     19.80 o 
   8   1   6     1577.68     1458.34     45.04 o 
   9   1   6       18.07        1.43     40.74 o 
  -9   2   6        9.65        0.53     36.85 o 
  -8   2   6      562.09      482.80     45.18 o 
  -7   2   6      125.64      105.40     31.54 o 
  -6   2   6     1280.35     1163.59     52.50 o 
  -5   2   6     1188.53     1212.16     44.67 o 
  -4   2   6      426.57      381.26     14.41 o 
  -3   2   6    15988.77    15697.61    212.77 o 
  -2   2   6     8278.17     7699.22    110.17 o 
  -1   2   6      828.48      943.21     20.99 o 
   0   2   6     1560.69     1477.01     20.38 o 
   1   2   6      246.96      210.68     20.01 o 
   2   2   6      655.63      626.53     15.36 o 
   3   2   6     2630.11     2715.54     33.69 o 
   4   2   6    12591.26    12159.87    165.63 o 
   5   2   6      192.85      181.18     16.85 o 
   6   2   6       10.38        0.48     16.05 o 
   7   2   6      108.75      104.31     27.28 o 
   8   2   6      167.74      192.87     26.71 o 
   9   2   6      333.72      239.44     51.46 o 
  -9   3   6      197.42      159.92     44.84 o 
  -8   3   6     1188.81     1062.72     58.62 o 
  -7   3   6      673.83      690.45     47.51 o 
  -6   3   6     5418.41     5391.77    168.32 o 
  -5   3   6     1903.73     1893.79     54.56 o 
  -4   3   6      453.79      397.08     28.55 o 
  -3   3   6    15419.94    14738.67    201.64 o 
  -2   3   6    12258.49    12076.66    163.74 o 
  -1   3   6     1393.82     1661.25     28.69 o 
   0   3   6     9013.42     8934.01     83.59 o 
   1   3   6      199.89      149.81     14.40 o 
   2   3   6      606.67      542.69     11.53 o 
   3   3   6     3236.04     3435.72     43.85 o 
   4   3   6     4688.55     5105.41     65.29 o 
   5   3   6        4.30       -6.90     12.21 o 
   6   3   6      805.44      818.27     30.85 o 
   7   3   6        0.66       -0.49     18.57 o 
   8   3   6     2158.08     2089.46     81.31 o 
   9   3   6       54.27        6.43     43.60 o 
  -9   4   6      285.77      277.54     46.73 o 
  -8   4   6     1257.12     1123.85     57.89 o 
  -7   4   6      268.09      323.42     40.18 o 
  -6   4   6      976.32      884.72     67.54 o 
  -5   4   6       98.37       60.02     23.46 o 
  -4   4   6     1253.24     1033.62     41.41 o 
  -3   4   6        5.72       21.45     18.40 o 
  -2   4   6      180.22      163.96     26.09 o 
  -1   4   6     2223.97     2382.70     36.55 o 
   0   4   6     5924.43     6606.62     91.50 o 
   1   4   6      856.21      968.50     21.41 o 
   2   4   6      725.44      869.20     23.94 o 
   3   4   6     2482.10     2512.44     39.95 o 
   4   4   6     1177.51     1348.23     28.15 o 
   5   4   6     6598.63     6565.05     83.64 o 
   6   4   6      222.99      239.03     20.16 o 
   7   4   6      350.24      388.47     25.97 o 
   8   4   6      881.09      914.05     49.27 o 
   9   4   6       26.35      -37.88     38.60 o 
  -8   5   6       27.75       57.52     37.63 o 
  -7   5   6        6.26       -7.37     32.16 o 
  -6   5   6     1022.89      974.00     52.18 o 
  -5   5   6      927.89      881.70     43.32 o 
  -4   5   6     2262.85     2228.27     57.96 o 
  -3   5   6       38.72       52.80     13.52 o 
  -2   5   6      362.92      497.06     25.52 o 
  -1   5   6    23737.29    23570.47    245.25 o 
   0   5   6     5017.19     4465.28     56.26 o 
   1   5   6    18356.98    17771.46    318.06 o 
   2   5   6     5533.99     5320.80     80.86 o 
   3   5   6     2338.74     2439.32     37.90 o 
   4   5   6     4856.44     5158.52     65.83 o 
   5   5   6      121.76      119.42     15.42 o 
   6   5   6       22.42       18.79     15.06 o 
   7   5   6       84.17       54.08     19.45 o 
   8   5   6        6.37        4.29     37.88 o 
   9   5   6       32.17       23.59     40.74 o 
  -8   6   6       25.33       65.24     49.32 o 
  -7   6   6      269.56      326.47     41.50 o 
  -6   6   6     1065.40     1188.63     56.65 o 
  -5   6   6     3082.92     2949.08     75.22 o 
  -4   6   6        4.77       11.76     21.98 o 
  -3   6   6     4249.47     4240.91     60.91 o 
  -2   6   6     1214.20      834.01     27.11 o 
  -1   6   6     3782.36     3527.04     61.39 o 
   0   6   6    25159.52    25655.47    262.17 o 
   1   6   6       11.53       27.65     12.60 o 
   2   6   6     1407.38     1399.13     66.47 o 
   3   6   6      190.40      258.35     19.69 o 
   4   6   6      592.81      512.01     43.24 o 
   5   6   6     1093.26     1199.20     30.33 o 
   6   6   6       71.27       75.69     22.22 o 
   7   6   6     1296.54     1344.80     66.33 o 
   8   6   6     1085.60     1043.53     70.05 o 
   9   6   6      187.26      191.55     50.75 o 
  -8   7   6        7.15      -17.87     36.89 o 
  -7   7   6      549.80      588.57     48.17 o 
  -6   7   6     1594.83     1734.69     90.06 o 
  -5   7   6      166.91      209.55     32.87 o 
  -4   7   6     1441.44     1557.98     88.27 o 
  -3   7   6      252.95      296.25     19.40 o 
  -2   7   6     4295.01     4416.51    110.43 o 
  -1   7   6     9231.96    10368.58    102.52 o 
   0   7   6     5701.65     5467.51     90.77 o 
   1   7   6     1263.46     1014.90     30.07 o 
   2   7   6     5351.59     4862.02     76.56 o 
   3   7   6     3364.48     3353.18     60.90 o 
   4   7   6     1982.30     2062.33     46.37 o 
   5   7   6       18.73       55.58     28.09 o 
   6   7   6      203.22      184.21     18.28 o 
   7   7   6     2414.14     2487.41     45.70 o 
   8   7   6      639.92      739.76     64.33 o 
   9   7   6       42.62       88.63     47.17 o 
  -8   8   6        1.67      -23.00     37.65 o 
  -7   8   6      176.44      196.96     39.78 o 
  -6   8   6      192.26      142.81     35.87 o 
  -5   8   6     1951.00     2024.61     65.92 o 
  -4   8   6     6400.92     6695.03    165.82 o 
  -3   8   6       59.25       37.99     24.66 o 
  -2   8   6     3726.32     3732.13     69.43 o 
  -1   8   6        4.71       13.91     10.71 o 
   0   8   6     4934.78     5149.96    113.33 o 
   1   8   6     5998.26     6019.19     76.39 o 
   2   8   6     4393.43     4279.14     70.09 o 
   3   8   6     3357.51     3126.13     50.60 o 
   4   8   6     1277.27     1147.70     68.26 o 
   5   8   6      233.40      211.05     20.19 o 
   6   8   6       60.84       92.22     19.84 o 
   7   8   6     1553.65     1446.10     90.77 o 
   8   8   6       64.37      110.79     42.88 o 
  -8   9   6       53.44      114.36     56.46 o 
  -7   9   6      182.21      164.39     57.89 o 
  -6   9   6      315.44      308.06     55.75 o 
  -5   9   6     3143.04     3162.75    112.93 o 
  -4   9   6      351.41      461.01     50.75 o 
  -3   9   6     3928.47     3853.97     73.78 o 
  -2   9   6     1436.79     1502.75     48.60 o 
  -1   9   6      259.93      229.78     15.09 o 
   0   9   6     1698.88     1695.05     35.53 o 
   1   9   6      745.23      684.22     43.92 o 
   2   9   6        0.54       24.59     13.50 o 
   3   9   6        0.86       15.26     14.02 o 
   4   9   6       21.04       31.17     19.26 o 
   5   9   6     1241.71     1197.37     35.90 o 
   6   9   6      239.21      242.09     23.69 o 
   7   9   6        5.81        5.26     25.88 o 
   8   9   6      130.74       62.18     40.74 o 
  -7  10   6      376.09      355.94     64.33 o 
  -6  10   6       26.88       65.76     49.32 o 
  -5  10   6      282.89      318.06     53.61 o 
  -4  10   6     5237.84     5264.11    142.95 o 
  -3  10   6       34.77       32.62     22.14 o 
  -2  10   6      567.65      714.02     37.14 o 
  -1  10   6     2110.48     2152.80     35.80 o 
   0  10   6      134.88      159.18     16.39 o 
   1  10   6      711.56      841.06     26.89 o 
   2  10   6      156.48      221.27     19.11 o 
   3  10   6     1517.94     1445.62     35.57 o 
   4  10   6     1367.59     1385.03    115.79 o 
   5  10   6     1657.16     1655.85     41.29 o 
   6  10   6      307.94      311.18     25.81 o 
   7  10   6      606.73      743.93     88.63 o 
   8  10   6       26.23       44.31     40.03 o 
  -7  11   6       54.68       27.88     55.04 o 
  -6  11   6      390.34      446.72     65.04 o 
  -5  11   6      707.74      646.85     67.19 o 
  -4  11   6      660.95      613.25     58.61 o 
  -3  11   6       73.92       80.81     24.17 o 
  -2  11   6     2566.38     2690.11     70.40 o 
  -1  11   6      509.61      566.97     21.29 o 
   0  11   6     2718.69     2513.36     44.91 o 
   1  11   6     4578.56     4239.31     61.37 o 
   2  11   6      186.37      181.47     18.10 o 
   3  11   6     1002.76     1083.81     31.67 o 
   4  11   6     4300.34     4133.31     99.71 o 
   5  11   6       80.31       33.44     32.52 o 
   6  11   6      550.93      544.19     31.00 o 
   7  11   6      193.86      189.08     32.95 o 
  -7  12   6       49.93      120.79     57.89 o 
  -6  12   6      330.63      425.27     63.61 o 
  -5  12   6        0.29      -10.01     41.46 o 
  -4  12   6     2255.47     2084.20     93.63 o 
  -3  12   6     1775.85     1694.19     52.61 o 
  -2  12   6     1985.10     2055.09     45.92 o 
  -1  12   6      271.32      297.66     27.03 o 
   0  12   6       57.09       97.01     18.49 o 
   1  12   6      236.09      227.12     19.03 o 
   2  12   6        0.72       16.99     14.86 o 
   3  12   6     1354.40     1322.28     75.05 o 
   4  12   6        4.00       51.92     29.30 o 
   5  12   6       37.52       59.12     28.59 o 
   6  12   6     2973.16     3039.82    115.79 o 
   7  12   6      103.06       80.77     48.60 o 
  -6  13   6        0.16      -38.60     50.75 o 
  -5  13   6      665.58      616.83     65.76 o 
  -4  13   6       37.04       -8.58     44.31 o 
  -3  13   6       98.39      158.60     33.59 o 
  -2  13   6      180.79      185.40     22.06 o 
  -1  13   6      204.36      229.60     22.87 o 
   0  13   6        7.31       -1.59     26.80 o 
   1  13   6      526.11      493.18     55.04 o 
   2  13   6     2386.48     2305.77     97.92 o 
   3  13   6     1754.01     1839.76     90.06 o 
   4  13   6     1045.42      952.76     70.05 o 
   5  13   6     2545.70     2647.42    109.36 o 
   6  13   6      244.80      300.91     56.46 o 
   7  13   6      621.01      583.95     66.47 o 
  -6  14   6      118.41       59.32     52.18 o 
  -5  14   6      774.59      752.63     73.62 o 
  -4  14   6      140.12      125.80     51.46 o 
  -3  14   6      674.40      513.64     39.78 o 
  -2  14   6        1.05      -23.08     26.61 o 
  -1  14   6      956.51     1000.96     50.51 o 
   0  14   6       15.57        5.72     35.02 o 
   1  14   6     1845.86     1676.08     81.48 o 
   2  14   6        2.19      -13.58     36.45 o 
   3  14   6     1375.47     1369.45     79.34 o 
   4  14   6      107.28      117.93     49.32 o 
   5  14   6      526.00      637.55     68.62 o 
   6  14   6     1326.40     1237.23     86.48 o 
  -5  15   6      419.39      547.50     72.19 o 
  -4  15   6     1413.23     1636.77     96.49 o 
  -3  15   6     1180.93     1327.84     56.82 o 
  -2  15   6      681.81      730.93     47.60 o 
  -1  15   6        1.01       -4.62     29.49 o 
   0  15   6     2271.47     2204.28     92.20 o 
   1  15   6      787.10      746.91     66.47 o 
   2  15   6      132.37       49.32     40.74 o 
   3  15   6      200.81      182.98     48.60 o 
   4  15   6      115.44      119.36     50.03 o 
   5  15   6     2028.18     2061.33    104.35 o 
   6  15   6       35.23      181.55     56.46 o 
  -5  16   6       45.61       66.47     59.32 o 
  -4  16   6       51.11      -15.72     52.89 o 
  -3  16   6       77.06      121.63     33.56 o 
  -2  16   6      318.08      382.68     41.39 o 
  -1  16   6      418.10      389.68     46.46 o 
   0  16   6        0.77        7.86     39.31 o 
   1  16   6       85.24       86.48     45.03 o 
   2  16   6     2916.21     3084.85    115.79 o 
   3  16   6      306.34      448.15     60.04 o 
   4  16   6      221.07      192.98     55.04 o 
   5  16   6       37.68       12.87     47.89 o 
  -4  17   6      559.38      652.56     79.34 o 
  -3  17   6       83.07      104.64     35.74 o 
  -2  17   6     1087.72     1099.58     58.21 o 
  -1  17   6     1162.31     1330.31     61.72 o 
   0  17   6     2274.90     2229.29    102.92 o 
   1  17   6     1519.10     1569.58     91.49 o 
   2  17   6       35.71       40.74     45.03 o 
   3  17   6      187.12      182.26     51.46 o 
   4  17   6       89.40      134.37     52.18 o 
  -2  18   6        2.01       18.28     34.98 o 
  -1  18   6      638.64      695.28     51.87 o 
   0  18   6        5.55       77.91     48.60 o 
   1  18   6      621.53      710.46     75.05 o 
   2  18   6      631.70      467.44     71.47 o 
   3  18   6       18.25       75.76     54.32 o 
   0  19   6        9.49      141.52     55.04 o 
  -1 -15   7      548.18      550.24     67.90 o 
   0 -15   7     3041.41     2960.72     93.99 o 
   1 -15   7       14.32       42.88     34.09 o 
  -3 -14   7       17.35       -8.10     48.25 o 
  -2 -14   7      867.40      829.79     52.53 o 
  -1 -14   7     2647.56     2642.71     79.04 o 
   0 -14   7        1.91       47.92     31.32 o 
   1 -14   7      380.96      449.92     42.44 o 
   2 -14   7       80.84       78.96     30.93 o 
   3 -14   7       43.69       68.38     33.58 o 
  -4 -13   7       28.94       16.81     44.67 o 
  -3 -13   7      767.00      888.09     71.12 o 
  -2 -13   7      305.30      305.97     38.14 o 
  -1 -13   7        1.93       25.03     28.39 o 
   0 -13   7      504.72      480.97     41.68 o 
   1 -13   7     1338.17     1206.64     53.54 o 
   2 -13   7       20.30        3.79     24.41 o 
   3 -13   7      528.86      513.44     42.69 o 
   4 -13   7      183.53      173.08     30.82 o 
  -5 -12   7     1441.78     1413.44    142.23 o 
  -4 -12   7      255.88      327.96     39.27 o 
  -3 -12   7      207.25      201.35     32.56 o 
  -2 -12   7       63.27      105.57     29.41 o 
  -1 -12   7       37.76       40.74     26.44 o 
   0 -12   7     4373.00     4346.49    182.62 o 
   1 -12   7      123.25      172.57     30.82 o 
   2 -12   7     1804.05     1474.19    178.69 o 
   3 -12   7       33.21       54.05     27.04 o 
   4 -12   7      788.07      857.27     56.54 o 
   5 -12   7       21.96       46.74     38.18 o 
  -5 -11   7       51.55      104.90     32.56 o 
  -4 -11   7     5073.26     5060.15    104.59 o 
  -3 -11   7       54.42       59.91     27.01 o 
  -2 -11   7      313.36      321.94     33.82 o 
  -1 -11   7     1369.48     1260.39     60.75 o 
   0 -11   7       18.53       46.58     40.03 o 
   1 -11   7     2397.91     2201.74     62.42 o 
   2 -11   7       61.41       23.25     21.37 o 
   3 -11   7     1068.22     1125.97    115.07 o 
   4 -11   7        7.77      -10.99     22.98 o 
   5 -11   7      299.16      305.09     31.12 o 
   6 -11   7       51.55      -14.29     60.04 o 
  -6 -10   7       83.61      128.65     48.60 o 
  -5 -10   7     2333.55     2156.48     64.77 o 
  -4 -10   7      560.02      536.32     57.18 o 
  -3 -10   7      287.44      344.21     33.31 o 
  -2 -10   7      608.39      610.09     45.74 o 
  -1 -10   7      123.18      126.10     25.27 o 
   0 -10   7      760.57      714.30     39.27 o 
   1 -10   7     1158.57     1234.98     65.04 o 
   2 -10   7      154.02      105.50     23.34 o 
   3 -10   7      372.98      349.00     33.08 o 
   4 -10   7      762.01      704.57     36.95 o 
   5 -10   7       45.79       19.46     22.62 o 
   6 -10   7     1267.69     1270.10     92.92 o 
  -6  -9   7        6.09      -32.16     39.31 o 
  -5  -9   7      133.50      193.03     37.17 o 
  -4  -9   7     1363.82     1215.86     49.32 o 
  -3  -9   7     1879.99     1827.03     54.83 o 
  -2  -9   7        5.76       34.51     37.52 o 
  -1  -9   7     1236.27     1184.89     56.82 o 
   0  -9   7      349.37      320.43     29.54 o 
   1  -9   7      106.09      131.52     25.52 o 
   2  -9   7     1148.96      819.81     49.32 o 
   3  -9   7     1903.57     1932.12     89.34 o 
   4  -9   7      260.77      259.90     26.40 o 
   5  -9   7     1457.37     1393.31     43.55 o 
   6  -9   7      152.53       75.05     56.46 o 
   7  -9   7       12.85       47.17     55.04 o 
  -7  -8   7       10.26      -15.01     46.46 o 
  -6  -8   7      296.46      314.49     56.46 o 
  -5  -8   7     2159.33     2126.20     99.35 o 
  -4  -8   7      835.50      813.82     40.57 o 
  -3  -8   7       83.91       79.74     23.18 o 
  -2  -8   7     1990.23     2023.77     55.08 o 
  -1  -8   7     1779.87     1625.70     50.78 o 
   0  -8   7     1780.39     1495.38     47.24 o 
   1  -8   7      943.27      853.05     36.89 o 
   2  -8   7     1195.54     1039.92    174.76 o 
   3  -8   7     1587.11     1501.51     46.99 o 
   4  -8   7      343.73      317.96     35.23 o 
   5  -8   7     2614.23     2542.30     57.36 o 
   6  -8   7      156.92      125.65     30.94 o 
   7  -8   7       65.04       50.05     38.60 o 
  -7  -7   7        9.77       28.59     45.03 o 
  -6  -7   7      338.15      380.96     53.61 o 
  -5  -7   7      507.48      543.05     29.61 o 
  -4  -7   7      217.42      197.91     34.31 o 
  -3  -7   7     1178.45     1174.17     41.69 o 
  -2  -7   7      135.41      101.13     21.21 o 
  -1  -7   7        1.88       16.79     17.16 o 
   0  -7   7      950.10      953.21     53.25 o 
   1  -7   7     1224.38     1321.70     31.37 o 
   2  -7   7      107.04       97.80     13.79 o 
   3  -7   7      404.16      368.84     25.77 o 
   4  -7   7     1648.46     1647.06     34.85 o 
   5  -7   7      227.50      229.36     19.62 o 
   6  -7   7     2209.95     2259.08     50.51 o 
   7  -7   7        1.19        8.20     28.79 o 
   8  -7   7      168.61      160.27     37.61 o 
  -7  -6   7      332.96      327.67     38.91 o 
  -6  -6   7      934.68      941.86     51.82 o 
  -5  -6   7        2.22        4.90     16.89 o 
  -4  -6   7     1079.82     1065.10     38.88 o 
  -3  -6   7        1.03       -5.89     18.17 o 
  -2  -6   7       44.84       65.01     13.35 o 
  -1  -6   7     2998.01     2757.20     43.17 o 
   0  -6   7     8498.93     8205.32     82.55 o 
   1  -6   7       99.55       66.72     12.52 o 
   2  -6   7     5435.59     5331.11     85.75 o 
   3  -6   7      550.00      571.92     24.29 o 
   4  -6   7      336.56      330.38     19.68 o 
   5  -6   7     3071.48     3111.08     56.74 o 
   6  -6   7      395.40      399.80     27.31 o 
   7  -6   7     1531.33     1582.02     58.10 o 
   8  -6   7       61.49       21.96     31.51 o 
  -8  -5   7      525.63      476.48     64.33 o 
  -7  -5   7     1042.04     1007.98     86.84 o 
  -6  -5   7     1206.77     1287.54     54.58 o 
  -5  -5   7     1391.71     1432.23     32.60 o 
  -4  -5   7        3.45       -6.03     14.25 o 
  -3  -5   7      728.50      686.41     31.32 o 
  -2  -5   7       62.40       97.79     13.66 o 
  -1  -5   7      638.34      728.22     22.63 o 
   0  -5   7      438.83      545.46     29.20 o 
   1  -5   7     3187.27     3364.59     49.75 o 
   2  -5   7      734.87      845.62     29.01 o 
   3  -5   7     1227.42     1110.46     29.48 o 
   4  -5   7        8.48       25.26     13.48 o 
   5  -5   7      316.30      359.07     24.21 o 
   6  -5   7      722.42      699.11     31.66 o 
   7  -5   7      466.78      496.72     55.04 o 
   8  -5   7      335.29      427.02     57.89 o 
  -8  -4   7      205.65      203.20     56.82 o 
  -7  -4   7      159.53      250.84     52.89 o 
  -6  -4   7     2502.13     2687.48     82.55 o 
  -5  -4   7       96.13      107.16     15.04 o 
  -4  -4   7      868.56      807.30     24.44 o 
  -3  -4   7      588.76      484.58     22.35 o 
  -2  -4   7      306.03      315.24     22.49 o 
  -1  -4   7     3242.24     3298.94     40.29 o 
   0  -4   7      693.66      599.55     17.20 o 
   1  -4   7    21069.53    21023.17    218.72 o 
   2  -4   7      118.57       67.28     20.07 o 
   3  -4   7      870.78      877.34     22.89 o 
   4  -4   7      460.72      514.71     24.60 o 
   5  -4   7     5683.25     5676.87     79.81 o 
   6  -4   7      950.99     1052.06     34.30 o 
   7  -4   7      902.92     1046.89     48.22 o 
   8  -4   7      357.07      441.86     41.91 o 
  -8  -3   7      166.41      167.02     37.74 o 
  -7  -3   7       21.40      -22.37     27.24 o 
  -6  -3   7      463.64      528.32     40.35 o 
  -5  -3   7       51.86       49.10     23.69 o 
  -4  -3   7       93.53      140.68     13.52 o 
  -3  -3   7      867.09      967.28     26.13 o 
  -2  -3   7     4426.13     4809.03     78.84 o 
  -1  -3   7     2249.69     2367.07     32.33 o 
   0  -3   7     1604.57     1439.32     26.31 o 
   1  -3   7       74.01      132.96     15.66 o 
   2  -3   7     7346.67     7564.39     89.08 o 
   3  -3   7      158.50      237.89     17.26 o 
   4  -3   7     3755.92     3729.16     79.34 o 
   5  -3   7      202.90      211.73     30.38 o 
   6  -3   7     1134.46     1226.38     45.06 o 
   7  -3   7      480.32      435.94     35.79 o 
   8  -3   7      897.57      880.32     48.25 o 
  -8  -2   7      140.09      143.77     53.25 o 
  -7  -2   7       58.18      174.00     39.67 o 
  -6  -2   7      576.86      706.81     43.70 o 
  -5  -2   7     1605.72     1674.50     51.54 o 
  -4  -2   7     5677.89     5151.30     60.58 o 
  -3  -2   7       14.74       15.45      9.52 o 
  -2  -2   7    12078.37    12274.96    137.82 o 
  -1  -2   7     1894.00     1999.82     29.22 o 
   0  -2   7     1164.64     1244.95     26.06 o 
   1  -2   7     9807.14    11302.93    123.98 o 
   2  -2   7      633.82      639.15     20.42 o 
   3  -2   7      138.12      149.59     18.32 o 
   4  -2   7      810.86      920.90     33.89 o 
   5  -2   7        0.25       -2.33     24.30 o 
   6  -2   7     3123.60     3237.78     70.50 o 
   7  -2   7     1063.70     1155.72     46.24 o 
   8  -2   7      291.04      395.06     40.03 o 
   9  -2   7      723.75      618.26     67.19 o 
  -8  -1   7      276.46      368.28     45.74 o 
  -7  -1   7      123.95      129.71     56.82 o 
  -6  -1   7      151.92      138.32     29.03 o 
  -5  -1   7      165.38      149.20     25.52 o 
  -4  -1   7       83.62      126.19     11.84 o 
  -3  -1   7     3883.13     3941.10     47.99 o 
  -2  -1   7     1781.66     2090.12     30.59 o 
  -1  -1   7       60.82       45.13      9.11 o 
   0  -1   7     4839.78     5686.05     68.99 o 
   1  -1   7     3361.88     3150.13     44.65 o 
   2  -1   7     4767.33     5332.03     80.61 o 
   3  -1   7     3081.80     3208.45     57.87 o 
   4  -1   7     4191.68     4043.60     71.21 o 
   5  -1   7     3468.42     3606.76     69.19 o 
   6  -1   7     1136.10     1100.48     41.87 o 
   7  -1   7      164.78      165.17     28.25 o 
   8  -1   7       91.30      160.82     47.17 o 
   9  -1   7      161.48      105.78     49.32 o 
  -8   0   7      144.76      143.96     36.39 o 
  -7   0   7        3.93       43.08     30.04 o 
  -6   0   7      549.39      630.27     46.46 o 
  -5   0   7       67.63       76.75     45.74 o 
  -4   0   7        3.97       23.13     11.52 o 
  -3   0   7    22126.98    20803.88    192.03 o 
  -2   0   7      179.67      129.00     12.04 o 
  -1   0   7      964.21     1046.27     20.88 o 
   0   0   7       47.74       22.45     13.58 o 
   1   0   7    30000.61    31479.08    387.10 o 
   2   0   7     1911.84     2211.81     34.69 o 
   3   0   7       99.21       79.03     11.67 o 
   4   0   7     1387.25     1442.71     38.24 o 
   5   0   7      392.83      423.71     26.44 o 
   6   0   7      432.41      497.20     26.58 o 
   7   0   7      243.01      248.89     24.93 o 
   8   0   7        5.23        4.29     37.17 o 
   9   0   7      358.26      265.89     52.89 o 
  -8   1   7       51.34       46.05     34.11 o 
  -7   1   7     1185.40     1144.02     52.53 o 
  -6   1   7     2004.34     2114.69     61.87 o 
  -5   1   7     4006.74     3894.23     80.10 o 
  -4   1   7     2120.23     2156.92     51.68 o 
  -3   1   7      192.47      305.19     16.02 o 
  -2   1   7     6156.11     5941.65     73.45 o 
  -1   1   7       69.93       92.66     12.31 o 
   0   1   7     6658.09     6992.52    100.07 o 
   1   1   7      132.05       78.60     13.89 o 
   2   1   7       10.76      153.08     10.92 o 
   3   1   7      275.74      251.80     14.28 o 
   4   1   7      138.98      123.12     19.30 o 
   5   1   7     1181.13     1124.40     30.49 o 
   6   1   7       17.10      -15.90     15.90 o 
   7   1   7     1098.61     1065.28     36.42 o 
   8   1   7     1933.21     1972.70     88.63 o 
   9   1   7      642.13      630.41     67.19 o 
  -8   2   7       27.03      -32.36     32.36 o 
  -7   2   7        1.69      -27.30     27.30 o 
  -6   2   7      953.55      905.80     47.89 o 
  -5   2   7     1140.49     1158.29     44.90 o 
  -4   2   7      935.86      762.18     35.44 o 
  -3   2   7     7978.11     8726.55    128.87 o 
  -2   2   7     6736.74     6681.97    104.33 o 
  -1   2   7      775.20      646.16     18.88 o 
   0   2   7     3316.77     3131.68     35.38 o 
   1   2   7     4275.75     4434.59     69.49 o 
   2   2   7     5553.29     5968.33     68.38 o 
   3   2   7       91.97      123.86     11.36 o 
   4   2   7      466.42      482.40     19.43 o 
   5   2   7      247.73      301.74     18.80 o 
   6   2   7      157.17      195.46     19.67 o 
   7   2   7       22.16       10.13     18.71 o 
   8   2   7     3192.06     3124.87    110.07 o 
   9   2   7      302.64      408.12     59.32 o 
  -8   3   7       16.16      -12.42     34.99 o 
  -7   3   7     1278.39     1225.51    167.25 o 
  -6   3   7      313.38      376.69     52.53 o 
  -5   3   7      337.05      318.93     31.14 o 
  -4   3   7     1764.64     1768.81     32.51 o 
  -3   3   7      250.83      190.69     50.03 o 
  -2   3   7     2941.99     2925.41     44.41 o 
  -1   3   7     4112.90     4472.33     49.12 o 
   0   3   7     5622.73     5024.74     51.26 o 
   1   3   7    23693.42    22400.24    742.26 o 
   2   3   7      151.52       51.23     20.37 o 
   3   3   7        8.28       14.43      7.02 o 
   4   3   7     2817.36     3020.58     44.29 o 
   5   3   7       66.78       25.88     13.34 o 
   6   3   7      592.03      565.81     26.31 o 
   7   3   7     1098.48      992.55     35.45 o 
   8   3   7       31.54       68.62     42.88 o 
   9   3   7       14.28       72.90     43.60 o 
  -8   4   7     2780.68     2493.38     84.34 o 
  -7   4   7     3058.80     3136.05     85.11 o 
  -6   4   7       43.68       16.37     27.78 o 
  -5   4   7      479.21      466.73     36.35 o 
  -4   4   7       13.34       -6.47     19.92 o 
  -3   4   7     9951.50     9413.64    160.46 o 
  -2   4   7      250.28      122.21     13.62 o 
  -1   4   7     1035.04      928.75     26.84 o 
   0   4   7     2805.43     2687.61     51.02 o 
   1   4   7      158.91      204.34     17.67 o 
   2   4   7      198.64      208.86     18.19 o 
   3   4   7      160.95       98.61      8.36 o 
   4   4   7      128.29      144.55     12.61 o 
   5   4   7     1238.51     1282.33     36.74 o 
   6   4   7      377.04      398.73     23.26 o 
   7   4   7     2341.10     2164.25     87.91 o 
   8   4   7        2.04       43.60     37.88 o 
   9   4   7      328.18      409.55     60.04 o 
  -8   5   7      602.38      624.79     54.01 o 
  -7   5   7       12.84        5.15     64.33 o 
  -6   5   7     2416.77     2553.77     70.71 o 
  -5   5   7     1297.10     1295.33     51.05 o 
  -4   5   7       13.81       -3.28     20.70 o 
  -3   5   7      163.78      190.91     22.49 o 
  -2   5   7      454.62      509.03     21.58 o 
  -1   5   7      976.95     1284.33     27.48 o 
   0   5   7      327.71      188.44     14.40 o 
   1   5   7     1262.94      803.22     33.95 o 
   2   5   7      147.93       47.59     17.87 o 
   3   5   7     1535.25     1161.92     29.31 o 
   4   5   7     3797.91     3613.18     70.39 o 
   5   5   7     4440.64     4387.73     61.89 o 
   6   5   7     1507.03     1503.27     36.21 o 
   7   5   7       57.18       63.61     34.31 o 
   8   5   7     1465.32     1381.61     75.05 o 
   9   5   7       49.41       53.61     45.74 o 
  -8   6   7        9.25       38.78     39.38 o 
  -7   6   7     2713.62     2652.76     81.56 o 
  -6   6   7        8.25      -16.55     29.87 o 
  -5   6   7       55.17       76.12     31.09 o 
  -4   6   7     4981.06     5284.12    141.52 o 
  -3   6   7      311.03      252.57     18.58 o 
  -2   6   7     8690.47     8236.43     99.98 o 
  -1   6   7     8008.06     7594.80     90.22 o 
   0   6   7     1036.13     1162.78     43.83 o 
   1   6   7        1.39       37.93     13.62 o 
   2   6   7     1930.37     2015.86     44.22 o 
   3   6   7      133.71      158.73     20.90 o 
   4   6   7     6354.26     6060.50     93.74 o 
   5   6   7     2453.66     2277.96     41.28 o 
   6   6   7       61.38       66.02     22.35 o 
   7   6   7     1529.70     1218.64     69.33 o 
   8   6   7        4.17       17.87     40.03 o 
   9   6   7       81.42      112.93     49.32 o 
  -8   7   7      358.34      356.34     48.68 o 
  -7   7   7      172.37      168.80     40.74 o 
  -6   7   7     3790.35     3702.99     90.82 o 
  -5   7   7      890.25      817.85     68.97 o 
  -4   7   7       90.96       53.13     26.36 o 
  -3   7   7     3577.40     3555.58     56.12 o 
  -2   7   7      526.13      502.47     21.71 o 
  -1   7   7      390.72      374.08     18.56 o 
   0   7   7      135.40      101.88     13.04 o 
   1   7   7       57.97       37.69     14.12 o 
   2   7   7     4771.77     4258.72    113.29 o 
   3   7   7      809.98      900.82     47.17 o 
   4   7   7     1278.10     1195.24     34.99 o 
   5   7   7      211.14      258.91     26.45 o 
   6   7   7     2068.92     2083.19    125.08 o 
   7   7   7        8.37       16.98     78.62 o 
   8   7   7       61.14      122.22     42.88 o 
  -8   8   7       20.14       13.94     69.69 o 
  -7   8   7     2546.92     2432.37     78.84 o 
  -6   8   7      298.05      324.22     62.90 o 
  -5   8   7      187.84      278.83     35.37 o 
  -4   8   7     3199.02     3221.19     92.92 o 
  -3   8   7      353.76      388.73     26.24 o 
  -2   8   7      471.23      458.70     28.05 o 
  -1   8   7      219.34      149.70     14.14 o 
   0   8   7     5946.77     6063.44     75.91 o 
   1   8   7     3028.25     3081.40     57.61 o 
   2   8   7     4427.28     4373.33     73.78 o 
   3   8   7    12041.42    11430.37    190.12 o 
   4   8   7     1960.23     1709.81     41.87 o 
   5   8   7     2255.74     2249.41     46.73 o 
   6   8   7       73.68        7.48     24.59 o 
   7   8   7     3934.60     3893.68    219.07 o 
   8   8   7      284.67      288.76     50.03 o 
  -8   9   7       14.99       77.91     54.32 o 
  -7   9   7      151.97      136.20     39.41 o 
  -6   9   7      105.57       36.45     46.46 o 
  -5   9   7     1004.75     1147.17     75.76 o 
  -4   9   7     1007.03     1072.83     70.05 o 
  -3   9   7      938.78      952.77     38.04 o 
  -2   9   7      405.63      391.43     42.88 o 
  -1   9   7     2025.64     2136.65     35.55 o 
   0   9   7     5061.73     4938.00     60.81 o 
   1   9   7     8181.93     8013.43     99.11 o 
   2   9   7        0.94       10.04     13.43 o 
   3   9   7      467.26      480.84     24.28 o 
   4   9   7     1305.58     1417.61     48.00 o 
   5   9   7     1895.75     1992.39     62.58 o 
   6   9   7      129.61       77.80     45.39 o 
   7   9   7      314.59      343.84     36.33 o 
   8   9   7      418.83      430.99     55.75 o 
  -7  10   7      242.61      197.98     60.75 o 
  -6  10   7     1669.79     1560.29     85.77 o 
  -5  10   7     1263.70     1568.87     85.05 o 
  -4  10   7      213.00      100.78     42.17 o 
  -3  10   7        3.07        2.99     21.45 o 
  -2  10   7     1561.59     1485.06     47.20 o 
  -1  10   7     1432.50     1481.81     30.91 o 
   0  10   7     1231.37     1292.61     33.22 o 
   1  10   7     1828.58     1691.26     66.34 o 
   2  10   7     1406.99     1443.72     86.91 o 
   3  10   7     6066.29     6148.49     83.13 o 
   4  10   7      146.87      188.75     53.61 o 
   5  10   7      789.61      811.99     64.51 o 
   6  10   7      486.25      514.29     38.05 o 
   7  10   7       78.57       88.17     30.05 o 
   8  10   7     1184.30     1315.13     77.19 o 
  -7  11   7      170.52      177.26     59.32 o 
  -6  11   7      161.44      254.45     56.46 o 
  -5  11   7      320.54      397.40     57.18 o 
  -4  11   7      159.94      116.50     43.60 o 
  -3  11   7      283.97      246.39     40.03 o 
  -2  11   7     1580.22     1692.01     41.17 o 
  -1  11   7      407.91      384.62     20.12 o 
   0  11   7      608.87      587.11     34.13 o 
   1  11   7      332.29      332.57     21.37 o 
   2  11   7     6801.97     6666.19     87.75 o 
   3  11   7     1473.33     1452.62     37.80 o 
   4  11   7     4481.01     4470.62    121.86 o 
   5  11   7      249.15      244.59     22.57 o 
   6  11   7      129.08      178.64     30.54 o 
   7  11   7      949.89      987.58     67.90 o 
  -7  12   7       25.96        5.00     50.75 o 
  -6  12   7      259.40      252.31     57.18 o 
  -5  12   7      335.17      298.05     56.46 o 
  -4  12   7      648.27      766.21     67.90 o 
  -3  12   7      945.05      903.71     43.27 o 
  -2  12   7     3401.50     3414.67     59.92 o 
  -1  12   7     2955.71     2959.50     54.47 o 
   0  12   7      302.51      287.37     22.06 o 
   1  12   7      750.24      746.50     28.40 o 
   2  12   7      968.73      893.14     30.91 o 
   3  12   7     4668.89     4619.87     87.74 o 
   4  12   7       58.69       48.60     23.90 o 
   5  12   7      468.72      470.56     36.61 o 
   6  12   7       85.76       38.33     26.94 o 
   7  12   7        0.10       17.15     47.89 o 
  -6  13   7       98.18      110.07     54.32 o 
  -5  13   7      306.34      339.50     59.32 o 
  -4  13   7     1538.07     1466.66     79.34 o 
  -3  13   7     4177.00     4533.68    153.31 o 
  -2  13   7      374.62      332.80     25.20 o 
  -1  13   7      690.66      743.86     32.17 o 
   0  13   7     1263.43     1331.14     53.47 o 
   1  13   7       90.52       96.30     17.89 o 
   2  13   7       32.66       19.78     17.19 o 
   3  13   7     1237.90     1191.18     94.35 o 
   4  13   7       64.12       83.63     47.89 o 
   5  13   7     1545.44     1540.28     85.77 o 
   6  13   7       75.24       55.75     50.75 o 
   7  13   7        0.18      107.21     52.18 o 
  -6  14   7      168.73      128.65     54.32 o 
  -5  14   7      443.11      466.01     65.76 o 
  -4  14   7        8.12      -42.88     42.88 o 
  -3  14   7      241.16      278.03     27.04 o 
  -2  14   7     1106.50     1213.72     48.20 o 
  -1  14   7     5441.41     5557.25    107.65 o 
   0  14   7      100.53       85.77     39.31 o 
   1  14   7      284.64      305.20     50.03 o 
   2  14   7     1006.26      961.33     70.05 o 
   3  14   7       11.52      -15.72     44.31 o 
   4  14   7     2021.34     1919.09     93.63 o 
   5  14   7      739.12      839.11     77.19 o 
   6  14   7      194.79      305.20     61.47 o 
  -5  15   7      173.60      105.78     55.04 o 
  -4  15   7       32.23       60.04     47.17 o 
  -3  15   7      130.26       98.24     31.25 o 
  -2  15   7     3385.87     3640.38     86.31 o 
  -1  15   7      131.36      173.52     32.56 o 
   0  15   7     2994.18     2887.58    111.50 o 
   1  15   7        2.48       65.04     44.31 o 
   2  15   7       41.96       59.32     45.74 o 
   3  15   7      907.25      953.47     72.90 o 
   4  15   7      293.88      325.92     57.18 o 
   5  15   7      184.50      258.74     59.32 o 
   6  15   7      346.22      536.77     71.47 o 
  -4  16   7       57.43       50.75     53.61 o 
  -3  16   7        8.68       60.04     32.95 o 
  -2  16   7      100.40      134.47     34.48 o 
  -1  16   7     1765.89     1707.71    100.06 o 
   0  16   7       78.63       82.20     45.74 o 
   1  16   7       44.26       37.88     48.60 o 
   2  16   7       19.07       35.02     43.60 o 
   3  16   7       78.07      127.94     48.60 o 
   4  16   7       19.47       50.03     45.74 o 
   5  16   7        8.97       43.60     52.18 o 
  -4  17   7      531.55      421.70     71.47 o 
  -3  17   7        5.84      -50.75     50.75 o 
  -2  17   7       29.49       49.67     32.36 o 
  -1  17   7      407.62      541.12     91.49 o 
   0  17   7        4.43       21.44     46.46 o 
   1  17   7      687.03      626.83     69.33 o 
   2  17   7      321.56      298.05     55.75 o 
   3  17   7       52.33       82.91     48.60 o 
   4  17   7        0.32        0.00     47.89 o 
  -2  18   7      125.97      249.56     84.34 o 
  -1  18   7       34.00       50.23     36.22 o 
   0  18   7      625.95      572.51     69.33 o 
   1  18   7      649.42      919.88     82.20 o 
   2  18   7      359.60      415.27     67.90 o 
   3  18   7      111.35      190.12     57.89 o 
   0  19   7       31.02      131.51     51.46 o 
  -2 -14   8      635.30      596.44     49.02 o 
  -1 -14   8       35.63       29.81     30.63 o 
   0 -14   8     1100.93     1086.97     58.86 o 
   1 -14   8       30.55       40.41     31.32 o 
   2 -14   8       26.45       69.00     28.59 o 
  -3 -13   8      409.03      499.32     44.71 o 
  -2 -13   8      207.03      231.35     35.84 o 
  -1 -13   8        4.34       16.43     30.78 o 
   0 -13   8       16.67       63.38     29.03 o 
   1 -13   8      100.61      164.48     33.85 o 
   2 -13   8      388.42      345.22     52.89 o 
   3 -13   8       24.14       -6.67     48.96 o 
   4 -13   8      349.86      297.56     34.91 o 
  -4 -12   8        4.13       17.38     30.23 o 
  -3 -12   8       96.36       91.49     31.33 o 
  -2 -12   8      126.14       90.17     31.51 o 
  -1 -12   8       65.15       76.54     39.67 o 
   0 -12   8      415.65      306.00     35.06 o 
   1 -12   8      386.69      363.60     37.59 o 
   2 -12   8      900.44      909.16     69.33 o 
   3 -12   8       49.09        1.77     27.16 o 
   4 -12   8      687.73      745.47     41.70 o 
   5 -12   8      157.23      247.84     49.32 o 
  -5 -11   8       15.41       54.25     30.56 o 
  -4 -11   8       54.73       76.70     29.50 o 
  -3 -11   8     1429.77     1382.38     63.26 o 
  -2 -11   8     3370.17     3449.07     98.28 o 
  -1 -11   8     1581.85     1521.16     73.62 o 
   0 -11   8     1025.07     1063.23     48.45 o 
   1 -11   8      115.07      122.17     27.74 o 
   2 -11   8      163.79      129.37     38.60 o 
   3 -11   8     4216.58     4191.97     93.75 o 
   4 -11   8       93.49       64.61     32.58 o 
   5 -11   8      411.64      451.40     35.44 o 
  -6 -10   8       67.32       42.88     47.17 o 
  -5 -10   8      487.64      522.21     42.02 o 
  -4 -10   8     1210.70     1192.16     50.29 o 
  -3 -10   8        3.85        2.63     23.87 o 
  -2 -10   8       55.85       73.10     25.73 o 
  -1 -10   8     5003.22     4580.81     94.49 o 
   0 -10   8     1242.32     1298.18     57.89 o 
   1 -10   8     1026.01     1069.02     90.42 o 
   2 -10   8     2450.39     2323.64     90.06 o 
   3 -10   8      694.86      638.73     93.27 o 
   4 -10   8       59.50       32.94     23.44 o 
   5 -10   8      364.09      411.13     42.59 o 
   6 -10   8      149.47      223.00     62.90 o 
  -6  -9   8        8.09        2.86     42.88 o 
  -5  -9   8        0.41       10.41     25.73 o 
  -4  -9   8      445.22      472.84     37.31 o 
  -3  -9   8      340.26      352.49     33.82 o 
  -2  -9   8       54.84       36.77     24.75 o 
  -1  -9   8     1819.68     1826.25     97.92 o 
   0  -9   8       11.33       -3.36     19.96 o 
   1  -9   8     2028.68     1847.40     55.80 o 
   2  -9   8      241.04      272.32     43.60 o 
   3  -9   8     3228.89     3047.61     74.04 o 
   4  -9   8     1838.49     1828.85     92.28 o 
   5  -9   8      170.49      175.16     27.64 o 
   6  -9   8     2098.54     2028.45    104.35 o 
  -6  -8   8       69.00       78.62     45.74 o 
  -5  -8   8       99.03      134.30     23.71 o 
  -4  -8   8        8.90       27.80     23.91 o 
  -3  -8   8      160.60      166.61     26.27 o 
  -2  -8   8     1775.54     1818.05     54.31 o 
  -1  -8   8      249.41      289.02     29.06 o 
   0  -8   8     2480.71     2351.05     59.64 o 
   1  -8   8     2763.32     2592.09     64.44 o 
   3  -8   8      617.92      634.05     64.68 o 
   4  -8   8      360.98      493.46     30.90 o 
   5  -8   8     1317.13     1186.33     41.02 o 
   6  -8   8      140.02      217.74     44.31 o 
   7  -8   8      480.87      485.31     68.62 o 
  -7  -7   8      298.78      300.19     60.04 o 
  -6  -7   8     1436.08     1574.59     88.63 o 
  -5  -7   8      658.25      642.18     32.23 o 
  -4  -7   8     3795.74     3579.27     76.27 o 
  -3  -7   8     1211.23     1184.07     43.94 o 
  -2  -7   8     1371.65     1352.22     82.20 o 
  -1  -7   8     4168.96     4129.84    100.42 o 
   0  -7   8       67.46       79.84     20.70 o 
   1  -7   8      100.08       90.76     20.65 o 
   2  -7   8       13.85       21.42     11.73 o 
   3  -7   8      751.43      800.55     38.59 o 
   4  -7   8      138.19      126.91     17.40 o 
   5  -7   8      587.63      604.35     38.69 o 
   6  -7   8      156.34      126.15     24.85 o 
   7  -7   8      513.01      544.72     43.62 o 
  -7  -6   8      231.67      256.35     39.11 o 
  -6  -6   8        0.19       25.99     28.75 o 
  -5  -6   8     2340.72     2245.58     48.74 o 
  -4  -6   8     2410.83     2328.03     57.61 o 
  -3  -6   8     1359.01     1279.37     67.54 o 
  -2  -6   8     8436.07     8564.97    104.48 o 
  -1  -6   8     1105.01     1031.03     26.61 o 
   0  -6   8      215.86      188.89     11.94 o 
   1  -6   8     3144.57     2988.80     48.81 o 
   2  -6   8      288.44      255.12     36.45 o 
   3  -6   8     2418.28     2530.22     80.70 o 
   4  -6   8      426.52      486.99     23.12 o 
   5  -6   8     1755.35     1790.57     43.69 o 
   6  -6   8     1039.07     1048.83     37.02 o 
   7  -6   8       38.35      106.15     31.08 o 
   8  -6   8        2.05       28.59     42.17 o 
  -7  -5   8       25.51       57.53     33.03 o 
  -6  -5   8      149.49      104.28     31.01 o 
  -5  -5   8      827.55      912.88     29.33 o 
  -4  -5   8      565.84      536.89     26.34 o 
  -3  -5   8     2463.04     2379.49    118.65 o 
  -2  -5   8     2285.26     2133.71     43.68 o 
  -1  -5   8    10653.77    10809.36    106.34 o 
   0  -5   8     1971.40     2026.78     30.58 o 
   1  -5   8       68.33      108.35     11.63 o 
   2  -5   8     2470.56     2664.08     54.09 o 
   3  -5   8      668.21      605.05     25.13 o 
   4  -5   8     1728.12     1758.28     35.02 o 
   5  -5   8      195.09      196.29     21.62 o 
   6  -5   8        5.78       57.14     20.15 o 
   7  -5   8      625.74      691.65     47.53 o 
   8  -5   8      437.65      356.66     54.32 o 
  -8  -4   8      959.68     1027.01     60.89 o 
  -7  -4   8      392.28      394.22     40.63 o 
  -6  -4   8      656.12      740.21     56.11 o 
  -5  -4   8      136.92      165.44     40.03 o 
  -4  -4   8      116.93      137.67     15.30 o 
  -3  -4   8      677.86      587.16     28.81 o 
  -2  -4   8     7858.90     7494.38     92.32 o 
  -1  -4   8       13.04       19.64     11.56 o 
   0  -4   8     1270.09     1188.23     26.51 o 
   1  -4   8     2747.73     3273.66     49.61 o 
   2  -4   8     1088.36     1124.36     33.64 o 
   3  -4   8       43.37       57.25     13.96 o 
   4  -4   8        2.20        3.47     16.48 o 
   5  -4   8     2645.92     2594.05     69.97 o 
   6  -4   8     1532.54     1510.04     40.52 o 
   7  -4   8       41.09       31.01     27.17 o 
   8  -4   8      885.78      980.63     67.19 o 
  -8  -3   8      252.96      306.54     50.75 o 
  -7  -3   8      396.43      547.39     55.04 o 
  -6  -3   8      736.42      849.51     75.76 o 
  -5  -3   8     1907.70     1770.29     55.80 o 
  -4  -3   8     1024.53     1002.22     25.79 o 
  -3  -3   8       20.32       38.98     13.12 o 
  -2  -3   8      685.36      664.65     26.79 o 
  -1  -3   8     3343.61     3828.50     46.51 o 
   0  -3   8      658.75      704.54     18.97 o 
   1  -3   8        6.44       13.20     13.05 o 
   2  -3   8     3952.33     4031.44     75.75 o 
   3  -3   8       21.95       30.37     20.73 o 
   4  -3   8      861.84      817.06     58.97 o 
   5  -3   8     6446.02     6562.39    109.66 o 
   6  -3   8     1840.67     1918.33     55.34 o 
   7  -3   8      569.70      635.52     74.69 o 
   8  -3   8        4.48       56.46     42.17 o 
  -8  -2   8       66.08      129.64     35.84 o 
  -7  -2   8      132.51      153.89     34.31 o 
  -6  -2   8     3773.87     3730.45    116.50 o 
  -5  -2   8       50.67       47.65     22.99 o 
  -4  -2   8      771.92      926.82     24.10 o 
  -3  -2   8     6978.75     6694.74     74.24 o 
  -2  -2   8       72.37      227.24     15.79 o 
  -1  -2   8     1902.83     1911.89     29.86 o 
   0  -2   8     1802.99     1714.79     32.20 o 
   1  -2   8     5332.89     5266.30     82.30 o 
   2  -2   8      642.24      754.33     23.43 o 
   3  -2   8       60.19       37.38     16.14 o 
   4  -2   8     1494.72     1325.57     75.76 o 
   5  -2   8      872.97      847.96     36.58 o 
   6  -2   8     1238.13     1221.60     45.49 o 
   7  -2   8      112.07       54.91     25.01 o 
   8  -2   8     1184.60     1017.80     71.47 o 
  -8  -1   8       36.98       42.17     33.36 o 
  -7  -1   8     1086.64     1092.13     53.90 o 
  -6  -1   8      428.06      487.80     39.38 o 
  -5  -1   8     8020.91     8157.31    135.70 o 
  -4  -1   8      305.65      368.01     16.55 o 
  -3  -1   8       59.24      115.76     11.93 o 
  -2  -1   8     4415.36     4782.97     55.03 o 
  -1  -1   8     1482.43     1589.92     30.93 o 
   0  -1   8     6388.89     6396.99     77.91 o 
   1  -1   8     1074.36      842.12     58.61 o 
   2  -1   8       95.49       90.28     14.90 o 
   3  -1   8       58.98       46.31     12.91 o 
   4  -1   8      377.23      448.49     25.76 o 
   5  -1   8      319.62      393.16     28.18 o 
   6  -1   8      277.90      278.02     28.05 o 
   7  -1   8      470.60      490.12     35.11 o 
   8  -1   8       43.12       47.89     38.60 o 
   9  -1   8     1007.31     1212.21     82.91 o 
  -8   0   8       99.66      120.14     37.03 o 
  -7   0   8      215.12      206.34     75.76 o 
  -6   0   8     2003.99     1924.46     62.65 o 
  -5   0   8      142.71      104.42     27.28 o 
  -4   0   8      312.36      271.10     18.07 o 
  -3   0   8     1539.34     1907.03     36.11 o 
  -2   0   8      531.45      428.84     16.33 o 
  -1   0   8       55.47      173.19     13.53 o 
   0   0   8        5.88       13.22     13.14 o 
   1   0   8     6263.39     6312.19    119.01 o 
   2   0   8     3623.17     3509.39     61.15 o 
   3   0   8     2297.60     2414.84     39.09 o 
   4   0   8     3524.91     3650.87     71.12 o 
   5   0   8      859.09      823.95     33.76 o 
   6   0   8      502.40      546.63     77.91 o 
   7   0   8        1.40       32.88     33.59 o 
   8   0   8     2074.34     2093.49     93.63 o 
   9   0   8       61.45       17.87     42.17 o 
  -8   1   8       70.69       83.82     35.84 o 
  -7   1   8        3.27        0.20     29.26 o 
  -6   1   8     2782.64     2621.30     71.01 o 
  -5   1   8       74.18       77.48     23.81 o 
  -4   1   8     2200.62     2214.30     40.12 o 
  -3   1   8      265.64      233.99     21.12 o 
  -2   1   8     6099.73     5645.52     71.93 o 
  -1   1   8     4020.60     3979.43     45.85 o 
   0   1   8    14699.41    15235.31    199.11 o 
   1   1   8     3765.81     3169.42     79.69 o 
   2   1   8     7651.84     7578.66     86.64 o 
   3   1   8      480.60      507.43     18.76 o 
   4   1   8     1868.67     1801.75     41.18 o 
   5   1   8      971.29     1074.36     35.11 o 
   6   1   8       74.85      107.81     21.96 o 
   7   1   8      682.34      654.71     58.61 o 
   8   1   8      181.90      230.86     46.46 o 
   9   1   8      101.31       69.33     47.17 o 
  -8   2   8      145.62      130.37     73.62 o 
  -7   2   8      846.50      829.91     50.53 o 
  -6   2   8        2.15       33.42     28.95 o 
  -5   2   8      276.45      260.73     29.31 o 
  -4   2   8      681.78      606.00     22.11 o 
  -3   2   8     5984.38     5554.48    159.39 o 
  -2   2   8     3743.72     3420.02     71.78 o 
  -1   2   8      307.89      163.58     10.90 o 
   0   2   8     2238.29     1875.32     25.37 o 
   1   2   8     2444.75     3009.28     54.82 o 
   2   2   8      256.05      198.07     18.17 o 
   3   2   8      850.79      866.78     23.13 o 
   4   2   8     7039.01     7387.24    107.86 o 
   5   2   8        5.45       -0.93     24.65 o 
   6   2   8      987.79     1009.07     68.53 o 
   7   2   8      440.73      469.59     51.46 o 
   8   2   8       32.91       -8.58     38.60 o 
   9   2   8      818.24      852.69     75.76 o 
  -8   3   8        5.66       18.66     37.88 o 
  -7   3   8        8.52       77.91     33.38 o 
  -6   3   8      445.60      378.57     36.35 o 
  -5   3   8       98.80       92.94     36.81 o 
  -4   3   8        3.90        8.22     19.21 o 
  -3   3   8     1096.61      978.01     36.07 o 
  -2   3   8      329.45      237.89     17.55 o 
  -1   3   8      268.90      342.75     13.71 o 
   0   3   8        6.85       38.72      7.29 o 
   1   3   8     4640.26     4249.79     69.99 o 
   2   3   8     2967.05     3219.39     58.62 o 
   3   3   8      910.87      693.40     17.97 o 
   4   3   8     1098.71     1035.19     24.01 o 
   5   3   8    10262.29    10182.75    147.47 o 
   6   3   8       12.95       45.54     21.71 o 
   7   3   8      170.67      205.85     42.88 o 
   8   3   8      623.22      651.13     64.33 o 
   9   3   8        9.01       47.89     45.74 o 
  -8   4   8      565.06      527.63     96.13 o 
  -7   4   8     1022.77      908.41     68.62 o 
  -6   4   8        1.54       -5.36     27.29 o 
  -5   4   8      194.18      159.97     28.02 o 
  -4   4   8       30.11       27.95     21.06 o 
  -3   4   8      581.22      608.33     30.83 o 
  -2   4   8     9777.85     8946.03    105.35 o 
  -1   4   8     5867.59     5101.50     55.96 o 
   0   4   8     3841.02     4044.93     44.50 o 
   1   4   8      698.84      561.11     42.17 o 
   2   4   8      400.54      369.89     22.49 o 
   3   4   8        2.79        2.66      8.63 o 
   4   4   8    11027.93    11102.88    148.42 o 
   5   4   8      164.51      132.37     15.44 o 
   6   4   8      844.85      853.41     53.61 o 
   7   4   8     1110.03      988.49     61.47 o 
   8   4   8        1.83       44.31     38.60 o 
   9   4   8        1.16       -2.86     43.60 o 
  -8   5   8      567.34      628.15     52.80 o 
  -7   5   8      188.86      228.30     39.27 o 
  -6   5   8     1475.35     1531.50     59.02 o 
  -5   5   8      744.78      766.54     42.95 o 
  -4   5   8      891.11      893.80     40.94 o 
  -3   5   8      455.59      414.29     27.54 o 
  -2   5   8     1270.40     1264.33     30.58 o 
  -1   5   8       17.97       10.20     11.76 o 
   0   5   8     3478.10     3612.77    131.13 o 
   1   5   8      908.39     1155.78     21.39 o 
   2   5   8     5177.11     5080.14    112.22 o 
   3   5   8      342.00      507.16     18.07 o 
   4   5   8     2948.75     2747.81     49.83 o 
   5   5   8        3.19       28.98     17.26 o 
   6   5   8     1232.93     1263.67     65.76 o 
   7   5   8       10.78       30.02     33.59 o 
   8   5   8      519.13      493.18     56.46 o 
   9   5   8      332.11      388.11     57.18 o 
  -8   6   8        5.59       29.77     38.40 o 
  -7   6   8     1591.65     1575.12     65.20 o 
  -6   6   8      185.32      134.27     52.53 o 
  -5   6   8      771.56      728.66     43.61 o 
  -4   6   8     1643.73     1502.94     48.95 o 
  -3   6   8      218.18      268.22     25.27 o 
  -2   6   8      250.07      359.14     28.89 o 
  -1   6   8      122.68      175.24     17.49 o 
   0   6   8     9862.18     9384.16    614.17 o 
   1   6   8      318.08      216.37     24.72 o 
   2   6   8     6105.78     6166.47     95.76 o 
   3   6   8      502.67      528.23     19.70 o 
   4   6   8      167.65      173.89     15.38 o 
   5   6   8     1884.30     1894.93     62.18 o 
   6   6   8     2112.99     2051.32     78.62 o 
   7   6   8      740.94      874.85     62.90 o 
   8   6   8       93.80       64.33     39.31 o 
  -8   7   8        5.18      -13.46     38.32 o 
  -7   7   8      127.27      104.49     48.60 o 
  -6   7   8       24.33       46.82     31.84 o 
  -5   7   8      140.83      147.77     32.30 o 
  -4   7   8     2536.84     2507.33     92.92 o 
  -3   7   8      681.01      695.96     28.81 o 
  -2   7   8      782.79      934.99     35.06 o 
  -1   7   8      556.67      614.23     22.74 o 
   0   7   8      607.41      562.89     22.48 o 
   1   7   8    27547.45    27756.78    284.82 o 
   2   7   8      313.00      236.56     20.72 o 
   3   7   8      868.70      802.61     25.45 o 
   4   7   8       10.13       22.28     12.66 o 
   5   7   8      224.50      261.60     37.88 o 
   6   7   8       21.49       24.30     32.16 o 
   7   7   8      106.13       88.63     38.60 o 
   8   7   8       59.27       46.46     42.17 o 
  -8   8   8        0.21      -18.43     37.53 o 
  -7   8   8        6.02      -33.61     33.61 o 
  -6   8   8     1239.19     1383.75     86.48 o 
  -5   8   8     5309.19     5444.22    155.10 o 
  -4   8   8     3186.75     3129.11     74.95 o 
  -3   8   8     1034.31     1022.19     38.67 o 
  -2   8   8      159.85      123.65     17.77 o 
  -1   8   8     1274.18     1159.89     30.25 o 
   0   8   8     5214.28     5176.08     68.12 o 
   1   8   8      127.58      159.03     18.95 o 
   2   8   8      501.03      444.38     26.53 o 
   3   8   8    10277.19    10182.38    146.31 o 
   4   8   8      949.34      961.53     27.67 o 
   5   8   8        0.92      -25.73     25.73 o 
   6   8   8      312.59      295.91     42.88 o 
   7   8   8      106.57       76.95     31.76 o 
   8   8   8     2379.31     2404.41     97.21 o 
  -8   9   8       75.61       17.32     41.08 o 
  -7   9   8       33.21        9.46     36.64 o 
  -6   9   8     1347.74     1395.90     88.63 o 
  -5   9   8       77.28      120.79     45.74 o 
  -4   9   8     2092.90     2265.75     90.06 o 
  -3   9   8     3515.66     3531.87     82.20 o 
  -2   9   8       80.91      114.90     23.18 o 
  -1   9   8      912.65      954.67     25.66 o 
   0   9   8      194.81      174.63     16.50 o 
   1   9   8      159.27      203.86     27.16 o 
   2   9   8     6180.02     5919.64     95.00 o 
   3   9   8      687.17      654.73     31.84 o 
   4   9   8      343.71      285.95     22.79 o 
   5   9   8      962.26      985.20     59.68 o 
   6   9   8      116.42      129.42     28.42 o 
   7   9   8      622.31      615.14    121.86 o 
   8   9   8      480.15      498.18     59.32 o 
  -7  10   8      274.94      132.94     55.75 o 
  -6  10   8       20.52       85.05     50.75 o 
  -5  10   8      134.32       47.17     43.60 o 
  -4  10   8     4782.90     4811.67    137.23 o 
  -3  10   8      623.69      688.11     36.64 o 
  -2  10   8     2547.90     2674.19     78.62 o 
  -1  10   8      183.29      174.76     16.33 o 
   0  10   8      349.93      411.66     20.74 o 
   1  10   8      111.56      149.78     23.32 o 
   2  10   8      267.11      262.12     31.80 o 
   3  10   8       43.19       50.53     17.91 o 
   4  10   8       12.96       20.21     22.34 o 
   5  10   8       66.45       55.56     45.39 o 
   6  10   8     1287.78     1250.70     66.47 o 
   7  10   8      702.63      585.00     44.11 o 
   8  10   8       32.12       59.32     41.46 o 
  -7  11   8       47.65       70.05     55.75 o 
  -6  11   8       12.60        8.58     47.17 o 
  -5  11   8       78.46       43.60     45.03 o 
  -4  11   8        1.36      -31.45     37.88 o 
  -3  11   8     5229.69     5294.45     96.39 o 
  -2  11   8      173.40      174.96     21.22 o 
  -1  11   8      255.63      251.03     22.49 o 
   0  11   8      138.34      159.53     16.18 o 
   1  11   8       60.08       38.79     15.89 o 
   2  11   8      543.74      594.22     27.28 o 
   3  11   8       16.38       12.84     20.56 o 
   4  11   8       12.44       36.39     22.83 o 
   5  11   8      112.63       81.21     26.29 o 
   6  11   8     2267.78     2272.81     66.62 o 
   7  11   8       10.70       64.78     30.51 o 
  -7  12   8       48.20       54.32     53.61 o 
  -6  12   8       11.02       12.15     50.75 o 
  -5  12   8      747.42      875.56     74.33 o 
  -4  12   8     1464.81     1310.13     77.91 o 
  -3  12   8      110.89      105.61     26.10 o 
  -2  12   8      176.40      142.27     20.98 o 
  -1  12   8     3190.55     3322.66     49.88 o 
   0  12   8     1422.21     1463.66     32.50 o 
   1  12   8        9.82       12.96     16.36 o 
   2  12   8      118.44      151.25     30.26 o 
   3  12   8      866.26      780.85     32.34 o 
   4  12   8     1381.61     1325.84     88.99 o 
   5  12   8     2547.30     2557.18     67.83 o 
   6  12   8      257.31      276.02     35.74 o 
   7  12   8      300.29      347.37     39.49 o 
  -6  13   8       52.56       -7.86     47.17 o 
  -5  13   8      263.34      305.20     55.04 o 
  -4  13   8       50.43       43.60     43.60 o 
  -3  13   8      132.54      116.00     28.79 o 
  -2  13   8     2977.27     2973.19    103.81 o 
  -1  13   8     1193.51     1213.28     32.16 o 
   0  13   8     1236.31     1147.32     34.85 o 
   1  13   8     1368.87     1368.90     38.07 o 
   2  13   8       20.30       31.08     17.79 o 
   3  13   8      960.06      906.81     33.04 o 
   4  13   8     1109.50     1043.42     47.57 o 
   5  13   8       45.17       49.32     51.46 o 
   6  13   8       44.69      -23.59     49.32 o 
   7  13   8      691.57      832.68     80.05 o 
  -6  14   8      441.82      526.77     70.05 o 
  -5  14   8        2.06       -3.57     46.46 o 
  -4  14   8      284.13      263.74     52.18 o 
  -3  14   8      175.44      163.09     31.36 o 
  -2  14   8      355.52      331.02     27.49 o 
  -1  14   8      754.80      724.33     36.66 o 
   0  14   8      142.13      124.40     26.31 o 
   1  14   8      334.73      433.14     57.89 o 
   2  14   8       11.41       44.31     44.31 o 
   3  14   8      464.26      435.28     59.32 o 
   4  14   8      640.20      669.00     72.19 o 
   5  14   8        6.31       -2.14     45.74 o 
   6  14   8     2064.84     2283.62    111.50 o 
  -5  15   8        1.23      -15.72     45.74 o 
  -4  15   8      266.41      215.14     56.46 o 
  -3  15   8        2.70       24.03     33.59 o 
  -2  15   8        7.77       55.23     30.12 o 
  -1  15   8      147.81      223.05     35.37 o 
   0  15   8      429.40      456.72     57.18 o 
   1  15   8       53.91       33.59     40.74 o 
   2  15   8     3211.19     3059.83    119.36 o 
   3  15   8      133.63      223.72     55.75 o 
   4  15   8      213.06      180.12     53.61 o 
   5  15   8      443.45      471.73     67.90 o 
   6  15   8       84.07       95.78     57.18 o 
  -4  16   8      589.19      706.88     74.33 o 
  -3  16   8       14.90       -2.14     47.89 o 
  -2  16   8      319.01      306.59     38.10 o 
  -1  16   8      120.45      185.03     35.63 o 
   0  16   8      225.44      319.49     57.18 o 
   1  16   8     5238.71     5038.25    156.53 o 
   2  16   8      138.27       39.31     50.03 o 
   3  16   8      434.04      450.29     62.18 o 
   4  16   8       28.32       65.04     52.18 o 
   5  16   8      317.04      448.15     68.62 o 
  -3  17   8      328.63      383.10     66.47 o 
  -2  17   8       83.06      145.68     36.52 o 
  -1  17   8        6.76       63.39     34.36 o 
   0  17   8      126.64      136.52     52.18 o 
   1  17   8      418.54      468.16     64.33 o 
   2  17   8       38.26       12.87     46.46 o 
   3  17   8      857.63      959.19     81.48 o 
   4  17   8        0.83       57.89     54.32 o 
  -2  18   8       10.78       47.96     35.54 o 
  -1  18   8      161.83      209.58     40.49 o 
   0  18   8      169.89      157.93     39.56 o 
   1  18   8      277.27      245.16     59.32 o 
   2  18   8     2697.33     2825.39    119.36 o 
   3  18   8      823.59      903.44     82.20 o 
   0 -14   9       81.96      107.96     36.85 o 
  -2 -13   9      307.86      356.89     41.95 o 
  -1 -13   9     1302.47     1329.98     57.56 o 
   0 -13   9     3738.32     3633.53     92.73 o 
   1 -13   9        3.34       39.05     31.05 o 
   2 -13   9       44.40       50.36     30.52 o 
   3 -13   9      535.30      525.17     87.56 o 
  -4 -12   9      377.31      367.35     42.02 o 
  -3 -12   9        5.57      -29.77     29.77 o 
  -2 -12   9       26.90       39.16     30.31 o 
  -1 -12   9     1502.94     1552.43     77.55 o 
   0 -12   9      836.12      941.52     53.82 o 
   1 -12   9      638.17      663.09     74.69 o 
   2 -12   9      430.58      331.50     48.25 o 
   3 -12   9      522.58      629.05     48.60 o 
   4 -12   9       73.53       61.42     39.10 o 
  -4 -11   9      877.38      822.01     50.57 o 
  -3 -11   9      818.74      809.66     61.47 o 
  -2 -11   9        8.12       45.32     27.28 o 
  -1 -11   9      305.82      322.89     36.01 o 
   0 -11   9      112.69       66.57     29.81 o 
   1 -11   9     1840.60     1814.28     61.91 o 
   2 -11   9      363.88      469.02     55.04 o 
   3 -11   9     1074.63     1112.37     49.50 o 
   4 -11   9      188.01      252.86     33.15 o 
   5 -11   9      167.64      196.29     38.18 o 
  -5 -10   9     1682.70     1776.93    131.51 o 
  -4 -10   9      447.83      466.57     40.63 o 
  -3 -10   9     2595.70     2512.35     71.21 o 
  -2 -10   9      423.77      376.98     50.03 o 
  -1 -10   9      438.42      398.73     36.89 o 
   0 -10   9     2158.92     2011.00     62.14 o 
   1 -10   9      206.83      235.87     30.57 o 
   2 -10   9     3205.01     3068.58     77.07 o 
   3 -10   9       19.37       75.85     27.74 o 
   4 -10   9     1025.69     1111.52     42.93 o 
   5 -10   9      227.78      318.35     35.98 o 
  -6  -9   9      174.38      270.17     60.04 o 
  -5  -9   9        2.30       31.55     26.56 o 
  -4  -9   9     2852.26     2715.13     71.48 o 
  -3  -9   9        0.84       31.92     25.52 o 
  -2  -9   9      548.58      547.00     39.17 o 
  -1  -9   9     2523.99     2422.87     77.91 o 
   0  -9   9     1731.45     1582.04     54.58 o 
   1  -9   9      457.87      374.10     33.54 o 
   2  -9   9        5.26       -4.34     23.94 o 
   3  -9   9      400.19      360.42     52.18 o 
   4  -9   9      475.56      412.86     32.23 o 
   5  -9   9       69.89       67.96     25.12 o 
   6  -9   9        0.88       29.30     53.61 o 
  -6  -8   9     1528.94     1589.60     88.63 o 
  -5  -8   9      743.10      726.85     36.49 o 
  -4  -8   9        6.06       38.91     42.88 o 
  -3  -8   9      153.65      172.69     54.32 o 
  -2  -8   9     4719.28     4627.87     92.45 o 
  -1  -8   9      720.93      702.82     41.46 o 
   0  -8   9      220.98      233.76     55.75 o 
   1  -8   9       59.83       53.55     25.37 o 
   2  -8   9      829.68      801.10     38.91 o 
   3  -8   9     5698.65     5475.67    147.95 o 
   4  -8   9     2469.64     2502.55     56.05 o 
   5  -8   9      136.27      117.87     24.41 o 
   6  -8   9      387.72      346.75     39.46 o 
   7  -8   9       27.37        0.71     50.75 o 
  -7  -7   9      396.76      463.87     65.76 o 
  -6  -7   9       32.28       56.46     42.17 o 
  -5  -7   9      190.53      217.34     30.56 o 
  -4  -7   9      904.27      865.85     40.66 o 
  -3  -7   9      790.36      826.44     39.89 o 
  -2  -7   9     1814.18     1752.71     51.80 o 
  -1  -7   9     4327.10     4535.14     89.45 o 
   0  -7   9      114.78       85.73     22.68 o 
   1  -7   9      104.48       58.39     21.71 o 
   2  -7   9       44.12      101.49     24.76 o 
   3  -7   9      732.06      649.82     59.32 o 
   4  -7   9     2031.35     2167.49     45.28 o 
   5  -7   9       22.64       51.79     23.85 o 
   6  -7   9      807.25      709.32     39.35 o 
   7  -7   9      226.76      263.03     48.60 o 
  -7  -6   9     1460.46     1372.58     60.64 o 
  -6  -6   9        0.27       28.59     42.17 o 
  -5  -6   9     1747.68     1713.96     82.91 o 
  -4  -6   9      347.34      391.61     30.82 o 
  -3  -6   9     1411.73     1464.92     86.13 o 
  -2  -6   9     2077.91     2011.64     77.55 o 
  -1  -6   9        1.41       -9.39     17.68 o 
   0  -6   9      399.12      412.47     21.16 o 
   1  -6   9       44.58       67.55     12.10 o 
   2  -6   9      213.02      267.96     32.67 o 
   3  -6   9      163.58      160.06     18.12 o 
   4  -6   9     1025.82     1070.24     30.36 o 
   5  -6   9     4463.40     4534.13     73.31 o 
   6  -6   9        1.21       15.47     29.59 o 
   7  -6   9      410.96      310.20     48.60 o 
  -7  -5   9      188.10      276.39     39.93 o 
  -6  -5   9      330.27      397.50     39.17 o 
  -5  -5   9     1154.19     1147.76     49.76 o 
  -4  -5   9      152.09      152.75     19.34 o 
  -3  -5   9      136.94      139.62     22.16 o 
  -2  -5   9       96.19       90.70     15.24 o 
  -1  -5   9      296.43      347.45     16.07 o 
   0  -5   9      616.83      675.00     20.30 o 
   1  -5   9     2886.51     2789.74     43.23 o 
   2  -5   9      203.62      231.65     17.98 o 
   3  -5   9      731.95      752.83     27.02 o 
   4  -5   9      579.42      665.84     31.41 o 
   5  -5   9       22.41       31.41     18.75 o 
   6  -5   9     5596.03     5686.45     86.03 o 
   7  -5   9       23.33        8.58     37.17 o 
   8  -5   9      440.95      592.52     63.61 o 
  -7  -4   9       34.64      -29.06     29.06 o 
  -6  -4   9     3541.67     3532.90     86.16 o 
  -5  -4   9      230.39      272.09     32.35 o 
  -4  -4   9      226.49      219.94     17.82 o 
  -3  -4   9      308.25      358.06     26.02 o 
  -2  -4   9     1066.25     1020.83     28.72 o 
  -1  -4   9     5196.50     5327.77     60.98 o 
   0  -4   9     2863.77     2761.95     38.59 o 
   1  -4   9      274.68      233.36     21.36 o 
   2  -4   9     2845.71     2945.91     43.02 o 
   3  -4   9      140.42      119.49     16.71 o 
   4  -4   9     2032.62     1985.53     43.10 o 
   5  -4   9     1466.54     1417.62     43.02 o 
   6  -4   9        9.40       20.97     18.50 o 
   7  -4   9      179.19      261.60     46.46 o 
   8  -4   9      433.18      440.28     57.18 o 
  -8  -3   9      657.30      677.18     67.54 o 
  -7  -3   9      532.90      653.01     47.74 o 
  -6  -3   9      691.95      872.37     47.74 o 
  -5  -3   9     5985.41     5721.14    107.40 o 
  -4  -3   9      605.79      603.53     22.97 o 
  -3  -3   9      398.30      411.41     19.39 o 
  -2  -3   9      528.62      491.48     21.84 o 
  -1  -3   9      500.75      582.21     19.78 o 
   0  -3   9     1534.09     1415.01     27.24 o 
   1  -3   9      186.96      221.05     15.75 o 
   2  -3   9     6108.67     6015.05     86.99 o 
   3  -3   9      559.49      584.73     29.69 o 
   4  -3   9        6.62        4.58     42.17 o 
   5  -3   9      268.11      363.46     30.07 o 
   6  -3   9        2.04       21.44     34.31 o 
   7  -3   9      949.57     1162.89     70.05 o 
   8  -3   9     1396.41     1515.98     83.63 o 
  -8  -2   9       54.32       13.05     45.74 o 
  -7  -2   9        0.58       49.38     32.02 o 
  -6  -2   9     1841.43     1820.93     61.39 o 
  -5  -2   9      565.55      638.32     39.42 o 
  -4  -2   9     1149.00     1155.36     27.31 o 
  -3  -2   9     2750.68     2577.27     39.05 o 
  -2  -2   9        4.55       16.07     11.77 o 
  -1  -2   9      261.41      321.09     15.53 o 
   0  -2   9       25.85       34.06     11.46 o 
   1  -2   9     9767.28     9686.51    137.86 o 
   2  -2   9      257.09      272.17     20.43 o 
   3  -2   9     3196.29     3254.55     62.16 o 
   4  -2   9       99.90      103.05     20.97 o 
   5  -2   9     3466.27     3747.85     74.01 o 
   6  -2   9      345.44      310.82     29.99 o 
   7  -2   9      726.92      721.89     60.04 o 
   8  -2   9     1227.81     1197.92     77.19 o 
  -8  -1   9       20.26       71.37     36.13 o 
  -7  -1   9      209.89      233.73     37.90 o 
  -6  -1   9       73.02       83.54     68.62 o 
  -5  -1   9      397.96      405.19     34.62 o 
  -4  -1   9     1286.51     1296.59     27.55 o 
  -3  -1   9     9974.61     9589.09    126.58 o 
  -2  -1   9     1472.28     1380.27     23.63 o 
  -1  -1   9     2185.01     2128.74     37.40 o 
   0  -1   9      936.72      884.98     24.61 o 
   1  -1   9     2005.47     1703.78     39.67 o 
   2  -1   9    10688.60    11443.01    179.76 o 
   3  -1   9       96.47      123.83     14.82 o 
   4  -1   9     3676.15     3471.95    155.46 o 
   5  -1   9     1974.12     1902.69     49.34 o 
   6  -1   9      445.20      482.45     50.03 o 
   7  -1   9        2.42      -15.72     35.02 o 
   8  -1   9     1025.11     1271.53     78.62 o 
  -8   0   9       91.50      189.43     38.91 o 
  -7   0   9      115.98       79.01     34.36 o 
  -6   0   9       33.34      -13.92     25.49 o 
  -5   0   9      292.34      335.46     32.33 o 
  -4   0   9     2014.13     1970.34     40.18 o 
  -3   0   9      837.49      881.76     27.23 o 
  -2   0   9    10878.05    10705.54    123.52 o 
  -1   0   9      161.53       60.56     10.03 o 
   0   0   9     5120.77     4945.92     79.33 o 
   1   0   9     1717.21     1829.89     65.76 o 
   2   0   9      490.03      580.81     31.09 o 
   3   0   9      768.54      806.15     28.28 o 
   4   0   9     2046.34     1973.42     44.88 o 
   5   0   9      249.58      299.60     25.22 o 
   6   0   9      876.40      906.30     56.46 o 
   7   0   9       16.00       32.88     37.17 o 
   8   0   9        7.80       28.59     37.88 o 
  -8   1   9      260.26      261.32     40.66 o 
  -7   1   9      532.82      476.87     45.18 o 
  -6   1   9      455.32      469.15     39.38 o 
  -5   1   9       88.67       66.47     25.64 o 
  -4   1   9        9.16       18.97     12.93 o 
  -3   1   9      652.35      606.04     30.55 o 
  -2   1   9    12955.36    12233.96    138.09 o 
  -1   1   9       64.47      118.99     10.93 o 
   0   1   9     2377.26     2991.07     43.48 o 
   1   1   9     1286.62     1106.00     91.84 o 
   2   1   9     1186.91     1266.30     26.00 o 
   3   1   9     2843.33     2866.37     77.44 o 
   4   1   9     2555.53     2419.74     48.76 o 
   5   1   9     6857.71     6775.19    106.33 o 
   6   1   9        6.37       47.89     32.16 o 
   7   1   9      113.07       52.89     38.60 o 
   8   1   9       72.89      133.66     46.46 o 
  -8   2   9      210.13      175.80     41.17 o 
  -7   2   9      135.32      127.96     34.67 o 
  -6   2   9     1001.62      951.44     48.75 o 
  -5   2   9      522.00      610.90     38.40 o 
  -4   2   9      935.28      875.08     32.74 o 
  -3   2   9     4671.92     4505.08     79.54 o 
  -2   2   9     1758.80     1515.47     42.07 o 
  -1   2   9    16977.27    16191.82    150.42 o 
   0   2   9     1169.94     1221.94     20.73 o 
   1   2   9     8398.46     7732.60     87.63 o 
   2   2   9     5117.36     5006.15    111.14 o 
   3   2   9       79.59      108.69     15.49 o 
   4   2   9     8987.61     9141.42    128.72 o 
   5   2   9       11.40        8.58     26.45 o 
   6   2   9      363.32      386.68     46.46 o 
   7   2   9      149.43      188.69     43.60 o 
   8   2   9      251.07      272.32     53.61 o 
   9   2   9      317.80      360.95     60.04 o 
  -8   3   9        1.62       36.06     36.94 o 
  -7   3   9     2458.96     2284.51    173.68 o 
  -6   3   9       28.99       -2.30     27.51 o 
  -5   3   9     2300.34     2136.41    170.82 o 
  -4   3   9        4.07      -19.27     19.84 o 
  -3   3   9      307.19      294.37     22.96 o 
  -2   3   9     2035.27     2149.34     66.74 o 
  -1   3   9      170.38      266.71     12.96 o 
   0   3   9      161.54       94.95      8.63 o 
   1   3   9     2039.05     2002.95     47.53 o 
   2   3   9     1701.73     1624.17     40.66 o 
   3   3   9      310.50      221.80     21.15 o 
   4   3   9      686.63      585.87     21.04 o 
   5   3   9       11.57       -9.29     24.30 o 
   6   3   9      143.27      126.51     34.31 o 
   7   3   9     1992.11     1866.92     83.63 o 
   8   3   9      146.76      132.94     46.46 o 
   9   3   9      684.42      791.94     74.33 o 
  -8   4   9       99.83       91.60     39.33 o 
  -7   4   9        4.22      -17.37     33.08 o 
  -6   4   9     1095.63     1058.70     49.69 o 
  -5   4   9      107.58      112.68     28.47 o 
  -4   4   9      100.38      111.17     30.38 o 
  -3   4   9     1313.68     1251.67     49.32 o 
  -2   4   9      487.56      466.81     23.06 o 
  -1   4   9      156.37      206.36     12.28 o 
   0   4   9    18951.65    19864.24    195.81 o 
   1   4   9     2997.60     2752.59     54.33 o 
   2   4   9     4139.32     3677.94    175.47 o 
   3   4   9     1089.02     1084.90     48.96 o 
   4   4   9      380.99      427.80     27.80 o 
   5   4   9     1094.75     1082.84     55.75 o 
   6   4   9      918.76      904.15     55.75 o 
   7   4   9       17.95       41.46     34.31 o 
   8   4   9     1546.46     1342.29     75.76 o 
  -8   5   9        5.87       29.99     38.64 o 
  -7   5   9      317.37      281.61     42.92 o 
  -6   5   9     1922.43     1921.24     63.31 o 
  -5   5   9       20.18       -0.62     26.00 o 
  -4   5   9      400.88      404.14     35.74 o 
  -3   5   9       40.72       50.75     28.23 o 
  -2   5   9     5751.24     5813.53     76.40 o 
  -1   5   9      308.08      424.11     16.37 o 
   0   5   9      978.38     1031.49     24.23 o 
   1   5   9    13115.01    12790.89    174.85 o 
   2   5   9      951.12      736.49     46.46 o 
   3   5   9      114.54       71.51     18.17 o 
   4   5   9      851.09      734.46     32.57 o 
   5   5   9       11.62       97.21     28.59 o 
   6   5   9       63.00       87.20     34.31 o 
   7   5   9     1146.35     1100.71     65.76 o 
   8   5   9      940.67      885.57     72.19 o 
  -8   6   9      658.53      753.16     57.32 o 
  -7   6   9      720.00      705.56     51.58 o 
  -6   6   9       99.42      147.65     34.80 o 
  -5   6   9     2141.26     2272.03    280.90 o 
  -4   6   9       42.89       59.68     24.66 o 
  -3   6   9     3513.29     3664.89    170.82 o 
  -2   6   9     2840.15     2798.78     47.10 o 
  -1   6   9     1335.86     1355.97     89.93 o 
   0   6   9     7543.79     7698.08    109.68 o 
   1   6   9     2620.81     2394.25     41.91 o 
   3   6   9      182.27      207.18     13.29 o 
   5   6   9      293.88      315.20     40.03 o 
   6   6   9      529.14      429.56     46.46 o 
   7   6   9     1186.21     1304.41     70.05 o 
   8   6   9      154.98      176.54     48.60 o 
  -8   7   9        4.08       74.46     40.90 o 
  -7   7   9      497.34      454.05     55.75 o 
  -6   7   9     1579.65     1548.36    128.65 o 
  -5   7   9      803.43      754.03     47.20 o 
  -4   7   9        5.19        2.32     24.00 o 
  -3   7   9       67.30       83.42     23.10 o 
  -2   7   9       48.93       31.20     15.12 o 
  -1   7   9      514.20      498.70     21.74 o 
   0   7   9       31.50       21.77     21.99 o 
   1   7   9     1580.23     1739.68     32.02 o 
   2   7   9      389.18      372.35     24.75 o 
   3   7   9     8560.11     8268.12     97.00 o 
   4   7   9     2176.41     1958.85     51.46 o 
   5   7   9     3825.14     3422.21    102.21 o 
   6   7   9      832.72      867.70     59.32 o 
   7   7   9      273.07      176.54     43.60 o 
   8   7   9     1762.02     1809.74     88.63 o 
  -8   8   9      274.33      175.47     44.05 o 
  -7   8   9      664.37      591.37     50.13 o 
  -6   8   9       97.27      136.65     37.95 o 
  -5   8   9      441.70      548.41     42.60 o 
  -4   8   9     4930.26     4816.68    138.66 o 
  -3   8   9     1342.22     1335.85     37.33 o 
  -2   8   9     1218.36     1232.64     55.75 o 
  -1   8   9     3398.14     3350.84     52.87 o 
   0   8   9     1671.74     1615.42     33.63 o 
   1   8   9      817.03      865.96     25.55 o 
   2   8   9      127.98      140.58     20.14 o 
   3   8   9      872.58      788.58     39.67 o 
   4   8   9      466.47      473.06     38.24 o 
   5   8   9     1494.93     1495.96     67.19 o 
   6   8   9       12.70       75.05     34.31 o 
   7   8   9      445.41      364.66     67.90 o 
   8   8   9        1.09       54.32     42.88 o 
  -7   9   9       26.58        9.93     36.58 o 
  -6   9   9     2013.79     2174.50     73.89 o 
  -5   9   9      161.62      168.35     32.53 o 
  -4   9   9       20.10       25.02     37.17 o 
  -3   9   9     3918.35     3813.32     75.40 o 
  -2   9   9     2905.61     2966.09     45.09 o 
  -1   9   9      694.77      701.50     26.38 o 
   0   9   9       41.95       57.37     14.41 o 
   1   9   9      239.36      277.79     28.58 o 
   2   9   9       11.32       25.77     17.89 o 
   3   9   9       73.88       87.50     37.17 o 
   4   9   9     4502.88     4424.28     82.63 o 
   5   9   9       41.07       65.76     30.73 o 
   6   9   9     2271.78     2291.36     88.99 o 
   7   9   9       27.99       41.43     46.46 o 
   8   9   9      598.48      577.52     61.47 o 
  -7  10   9       95.34       49.32     50.75 o 
  -6  10   9      418.04      441.00     60.04 o 
  -5  10   9      162.51      228.72     47.89 o 
  -4  10   9     1456.08     1490.25     77.19 o 
  -3  10   9        3.75      -18.84     22.22 o 
  -2  10   9     1148.22     1156.18     35.31 o 
  -1  10   9       40.96       42.71     14.45 o 
   0  10   9      130.85      143.13     15.74 o 
   1  10   9      158.74      143.28     21.71 o 
   2  10   9     2290.00     2261.82     53.57 o 
   3  10   9     4018.60     4125.95    190.12 o 
   4  10   9      565.62      561.04     30.08 o 
   5  10   9     1875.80     1900.49     61.08 o 
   6  10   9      508.43      421.44     38.33 o 
   7  10   9     1389.26     1315.87     57.87 o 
   8  10   9      126.69      267.32     49.32 o 
  -7  11   9      380.16      415.27     64.33 o 
  -6  11   9      362.79      311.63     55.75 o 
  -5  11   9      107.92       70.05     46.46 o 
  -4  11   9       89.46      109.36     43.60 o 
  -3  11   9      320.45      295.14     33.59 o 
  -2  11   9      144.34      173.97     21.64 o 
  -1  11   9     5568.05     5575.84     69.01 o 
   0  11   9      223.26      191.27     17.77 o 
   1  11   9     1526.07     1547.92     39.53 o 
   2  11   9      955.30      827.17     31.64 o 
   3  11   9      358.16      383.73     25.75 o 
   4  11   9     2333.50     2207.38     97.26 o 
   5  11   9      743.40      742.76     58.61 o 
   6  11   9       19.12      -17.86     68.26 o 
   7  11   9      790.59      814.79     97.56 o 
  -6  12   9      124.54      175.11     52.18 o 
  -5  12   9      138.22      212.99     52.89 o 
  -4  12   9      982.39      959.90     70.05 o 
  -3  12   9      252.73      240.62     38.24 o 
  -2  12   9      377.86      378.39     27.36 o 
  -1  12   9      331.92      408.36     22.48 o 
   0  12   9     2465.91     2417.44     44.05 o 
   1  12   9     1666.74     1499.84     40.16 o 
   2  12   9     1411.49     1420.22     38.94 o 
   3  12   9     1553.97     1537.14     41.30 o 
   4  12   9      124.53      147.90     46.10 o 
   5  12   9      364.05      338.65     36.09 o 
   6  12   9     1836.32     1798.27     62.27 o 
   7  12   9      149.43      168.93     35.28 o 
  -6  13   9      304.91      311.63     62.18 o 
  -5  13   9      311.59      360.23     60.04 o 
  -4  13   9      547.30      636.12     64.33 o 
  -3  13   9       62.87       72.69     21.88 o 
  -2  13   9      248.74      284.86     25.20 o 
  -1  13   9      240.31      245.16     20.53 o 
   0  13   9     1641.29     1583.49     35.73 o 
   1  13   9     1094.98     1035.53     39.56 o 
   2  13   9     1871.06     1868.78     92.89 o 
   3  13   9       95.93       88.06     20.47 o 
   4  13   9     2065.82     2017.01     97.21 o 
   5  13   9      196.72      170.13     62.90 o 
   6  13   9       34.22      100.50     30.80 o 
  -6  14   9      268.29      245.87     63.61 o 
  -5  14   9       69.02      162.96     54.32 o 
  -4  14   9      471.43      549.64     63.61 o 
  -3  14   9      493.04      578.78     32.44 o 
  -2  14   9     1074.18     1228.45     39.98 o 
  -1  14   9      128.00      158.17     24.11 o 
   0  14   9        2.84        7.87     16.24 o 
   1  14   9     3299.06     3240.10     58.88 o 
   2  14   9       27.40       41.10     22.83 o 
   3  14   9      720.79      661.86     68.62 o 
   4  14   9      341.38      336.65     63.61 o 
   5  14   9      234.61      256.59     60.04 o 
   6  14   9      600.98      635.41     78.62 o 
  -5  15   9      631.07      711.17     74.33 o 
  -4  15   9        0.24       11.44     46.46 o 
  -3  15   9      200.65      230.86     52.89 o 
  -2  15   9       19.97       43.72     54.68 o 
  -1  15   9     1235.97     1231.11     75.05 o 
   0  15   9     2806.83     2716.19     75.50 o 
   1  15   9      121.37       42.88     45.03 o 
   2  15   9      165.76      191.55     55.75 o 
   3  15   9     1422.32     1566.01     95.06 o 
   4  15   9        9.81       50.75     48.60 o 
   5  15   9       41.66       34.31     55.04 o 
  -4  16   9      154.07       86.48     52.89 o 
  -3  16   9      241.00      252.31     57.89 o 
  -2  16   9       61.81       62.18     31.34 o 
  -1  16   9     2716.90     2989.41    117.93 o 
   0  16   9      299.25      388.32     40.79 o 
   1  16   9     1611.24     1402.33     90.06 o 
   2  16   9     2168.12     2089.20    100.78 o 
   3  16   9      274.90      428.13     64.33 o 
   4  16   9       88.57      124.37     57.89 o 
   5  16   9      136.23      118.65     59.32 o 
  -3  17   9        5.10       30.02     51.46 o 
  -2  17   9      392.75      503.83     45.28 o 
  -1  17   9       96.08      151.75     36.35 o 
   0  17   9     1951.16     2074.15    114.00 o 
   1  17   9        0.16       18.58     45.03 o 
   2  17   9      147.89      221.57     59.32 o 
   3  17   9       84.65      100.06     55.75 o 
   4  17   9      498.19      583.23     76.48 o 
  -2  18   9      104.10      127.07     37.53 o 
  -1  18   9        4.31        3.67     39.67 o 
   0  18   9       26.30       35.02     45.74 o 
   1  18   9       28.54       44.31     52.89 o 
   2  18   9     1009.51      922.02     87.20 o 
   3  18   9       60.72       60.75     57.89 o 
  -1 -13  10        9.77       29.25     31.65 o 
   0 -13  10       21.32        2.61     30.93 o 
   1 -13  10     1382.64     1460.34     63.41 o 
   2 -13  10      174.65      202.30     38.92 o 
  -3 -12  10     1469.64     1501.23     76.12 o 
  -2 -12  10      510.37      609.97     47.98 o 
  -1 -12  10      132.97      139.41     32.35 o 
   0 -12  10       47.04       16.80     29.82 o 
   1 -12  10       21.74       33.90     30.78 o 
   2 -12  10      364.92      444.18     42.96 o 
   3 -12  10      554.92      643.64     57.18 o 
  -4 -11  10     2494.69     2313.68     71.99 o 
  -3 -11  10        6.32       49.88     31.45 o 
  -2 -11  10       77.89       74.29     30.12 o 
  -1 -11  10      120.70      156.20     32.57 o 
   0 -11  10      473.09      508.37     41.19 o 
   1 -11  10       22.38        8.43     28.05 o 
   2 -11  10       23.39       36.26     28.47 o 
   3 -11  10      355.63      385.78     45.39 o 
   4 -11  10      227.53      287.45     39.28 o 
  -4 -10  10       40.90      102.72     31.51 o 
  -3 -10  10      472.10      400.73     38.60 o 
  -2 -10  10      943.37      962.34     47.98 o 
  -1 -10  10      643.84      658.84     43.66 o 
   0 -10  10       87.80       74.75     28.75 o 
   1 -10  10       39.63        4.83     25.21 o 
   2 -10  10      578.28      675.26     45.41 o 
   3 -10  10      489.48      510.26     41.30 o 
   4 -10  10      920.13     1147.55     45.83 o 
   5 -10  10       12.18       47.99     26.56 o 
  -5  -9  10       65.79       30.73     48.60 o 
  -4  -9  10      663.69      603.85     61.47 o 
  -3  -9  10     1760.20     1904.98    119.01 o 
  -2  -9  10     2083.10     2105.28     63.17 o 
  -1  -9  10       13.59       35.92     25.13 o 
   0  -9  10     1981.31     1840.42    104.00 o 
   1  -9  10     1058.23     1083.89     48.77 o 
   2  -9  10      485.54      513.20     38.88 o 
   3  -9  10     1643.15     1544.34     55.76 o 
   4  -9  10        5.29      -19.54     24.15 o 
   5  -9  10      163.47      111.30     27.28 o 
   6  -9  10      186.50      219.85     38.64 o 
  -6  -8  10        4.39       25.02     45.74 o 
  -5  -8  10        4.67       32.16     46.46 o 
  -4  -8  10      204.79      239.64     31.79 o 
  -3  -8  10       80.51       75.03     26.27 o 
  -2  -8  10       10.96      -16.25     21.81 o 
  -1  -8  10      912.81      863.41     42.18 o 
   0  -8  10      138.92       90.26     38.24 o 
   1  -8  10     1493.55     1418.25     50.75 o 
   2  -8  10     1937.18     1762.28     56.54 o 
   3  -8  10       31.30       85.65     27.54 o 
   4  -8  10       25.01       18.15     22.65 o 
   5  -8  10     2632.84     2668.73     74.84 o 
   6  -8  10       20.71       35.22     37.52 o 
  -6  -7  10        2.86        4.29     42.88 o 
  -5  -7  10      565.34      513.19     60.75 o 
  -4  -7  10       49.55       62.78     24.48 o 
  -3  -7  10       88.46       49.52     23.74 o 
  -2  -7  10      410.08      403.29     33.08 o 
  -1  -7  10      411.60      453.10     33.85 o 
   0  -7  10      175.73      168.31     26.27 o 
   1  -7  10     4274.45     3983.51     83.39 o 
   2  -7  10      867.95      811.21     43.24 o 
   3  -7  10     3566.38     3407.93     77.32 o 
   4  -7  10      431.91      384.32     40.82 o 
   5  -7  10      274.30      290.64     50.75 o 
   6  -7  10     3064.93     3105.36     80.56 o 
  -6  -6  10       25.64       12.87     42.17 o 
  -5  -6  10     1481.84     1496.68     80.05 o 
  -4  -6  10        3.36       34.63     22.17 o 
  -3  -6  10       51.58       71.83     26.09 o 
  -2  -6  10      348.66      337.67     30.31 o 
  -1  -6  10      745.89      664.07     36.11 o 
   0  -6  10     1214.67     1196.62     53.61 o 
   1  -6  10       68.68       73.85     22.22 o 
   2  -6  10     2879.87     3020.80     70.25 o 
   3  -6  10        1.10       10.01     15.13 o 
   4  -6  10      693.31      711.07     28.55 o 
   5  -6  10      750.97      757.17     33.90 o 
   6  -6  10      159.05      172.27     28.79 o 
   7  -6  10      234.28      304.48     48.60 o 
  -7  -5  10      212.71      307.14     42.09 o 
  -6  -5  10     1822.90     1919.25     66.16 o 
  -5  -5  10      205.18      260.17     47.17 o 
  -4  -5  10     3983.02     3955.21    134.90 o 
  -3  -5  10      263.63      226.24     19.93 o 
  -2  -5  10      264.40      267.71     20.17 o 
  -1  -5  10     2157.75     2110.68     34.23 o 
   0  -5  10      665.65      710.63     21.76 o 
   1  -5  10       35.46       54.07     12.58 o 
   2  -5  10     6910.10     7164.37     95.16 o 
   3  -5  10     2431.14     2400.07     46.96 o 
   4  -5  10      460.54      476.15     26.91 o 
   5  -5  10        8.15       80.22     20.80 o 
   6  -5  10      765.47      731.09     40.18 o 
   7  -5  10      826.16      970.63     67.19 o 
  -7  -4  10       24.99       58.93     35.10 o 
  -6  -4  10      127.52      155.79     33.58 o 
  -5  -4  10      640.88      551.44     41.46 o 
  -4  -4  10      104.33      133.10     32.55 o 
  -3  -4  10      572.06      532.96     31.29 o 
  -2  -4  10     2576.34     2764.44     59.93 o 
  -1  -4  10      173.08      199.37     14.82 o 
   0  -4  10      105.64      146.91     13.53 o 
   1  -4  10     7259.53     7322.94     80.27 o 
   2  -4  10      207.73      208.28     15.82 o 
   3  -4  10      614.98      629.95     26.39 o 
   4  -4  10     1332.70     1346.68     37.05 o 
   5  -4  10      582.63      668.54     30.88 o 
   6  -4  10      194.34      247.75     38.60 o 
   7  -4  10        0.57       57.89     37.17 o 
   8  -4  10       16.91       29.30     44.31 o 
  -7  -3  10      156.72      169.67     37.08 o 
  -6  -3  10       46.35       23.73     38.60 o 
  -5  -3  10      446.81      529.95     45.39 o 
  -4  -3  10       44.66       66.06     14.85 o 
  -3  -3  10     8520.37     8245.24    118.08 o 
  -2  -3  10      918.95      788.10     27.21 o 
  -1  -3  10     6603.13     6638.18     74.04 o 
   0  -3  10       36.42       36.61     11.14 o 
   1  -3  10        3.42       -2.39     12.24 o 
   2  -3  10     3808.49     3921.27     58.15 o 
   3  -3  10      129.38      127.94     27.16 o 
   4  -3  10      122.84      132.55     46.10 o 
   5  -3  10      315.54      335.34     29.56 o 
   6  -3  10      368.84      342.36     45.03 o 
   7  -3  10       16.95       29.30     38.60 o 
   8  -3  10       11.98       -5.72     41.46 o 
  -7  -2  10      133.28      128.30     54.68 o 
  -6  -2  10      185.64      265.48     56.82 o 
  -5  -2  10      806.26      858.43     46.50 o 
  -4  -2  10      440.42      403.21     20.14 o 
  -3  -2  10      259.52      319.34     17.82 o 
  -2  -2  10     5853.29     5728.74     66.00 o 
  -1  -2  10       68.61       49.00     11.67 o 
   0  -2  10     2276.24     2162.37     51.32 o 
   1  -2  10      980.87     1188.00     53.43 o 
   2  -2  10      644.07      591.12     28.29 o 
   3  -2  10     1288.38     1298.61     32.84 o 
   4  -2  10      610.41      639.55     32.84 o 
   5  -2  10     5690.70     5679.38    141.52 o 
   6  -2  10     2879.70     3087.71    102.21 o 
   7  -2  10      540.11      567.51     56.46 o 
   8  -2  10      121.30      120.08     42.88 o 
  -8  -1  10      216.53      188.23     41.94 o 
  -7  -1  10        0.25       27.24     32.09 o 
  -6  -1  10      756.97      731.20     60.04 o 
  -5  -1  10     1006.58     1008.31     54.32 o 
  -4  -1  10      168.13      155.20     19.02 o 
  -3  -1  10       82.28      138.78     14.42 o 
  -2  -1  10     8470.42     7987.50     69.68 o 
  -1  -1  10       27.46       83.23     14.14 o 
   0  -1  10      122.55      160.22     18.44 o 
   1  -1  10      279.58      393.82     24.00 o 
   2  -1  10     9994.30    10032.02    142.01 o 
   3  -1  10     2236.18     2153.15     47.26 o 
   4  -1  10     2298.66     2208.50     50.35 o 
   5  -1  10     1319.68     1342.29     62.18 o 
   6  -1  10      372.17      383.82     47.17 o 
   7  -1  10       47.69       -0.71     34.31 o 
   8  -1  10       61.69      134.37     44.31 o 
  -8   0  10      143.51      145.86     40.85 o 
  -7   0  10      249.98      245.92     39.41 o 
  -6   0  10     1743.17     1833.99     61.72 o 
  -5   0  10     2354.20     2353.00    183.69 o 
  -4   0  10     4826.07     4884.50     71.37 o 
  -3   0  10     4900.24     4656.77     66.62 o 
  -2   0  10        0.87       82.77     12.76 o 
  -1   0  10     3481.05     3187.17     48.88 o 
   0   0  10     4458.92     4201.18     72.49 o 
   1   0  10     6354.96     6277.84     97.02 o 
   2   0  10      102.02       68.51     16.66 o 
   3   0  10      124.60      166.11     15.20 o 
   4   0  10       77.61       69.40     23.59 o 
   5   0  10        4.14       73.62     30.73 o 
   6   0  10      625.11      656.14     54.32 o 
   7   0  10       42.30       86.48     40.74 o 
   8   0  10     1308.22     1342.29     80.05 o 
  -8   1  10        1.94      -18.23     33.86 o 
  -7   1  10      945.60      916.95     54.58 o 
  -6   1  10      273.12      272.01     38.95 o 
  -5   1  10     2791.73     2768.47     98.28 o 
  -4   1  10      107.05       98.28     16.53 o 
  -3   1  10     1712.15     1750.43     47.24 o 
  -2   1  10     5418.62     6047.11     78.76 o 
  -1   1  10      820.87      803.43     20.66 o 
   0   1  10     2212.76     2336.31     38.58 o 
   1   1  10      509.99      539.91     27.80 o 
   2   1  10      404.60      414.15     18.12 o 
   3   1  10      329.96      411.66     18.73 o 
   4   1  10       11.80       24.30     25.02 o 
   5   1  10      576.15      553.93     47.17 o 
   6   1  10     1023.78     1003.50     62.18 o 
   7   1  10      455.42      593.24     57.89 o 
   8   1  10       87.80       80.77     45.03 o 
  -8   2  10      383.13      386.90     87.56 o 
  -7   2  10      461.55      383.82     42.70 o 
  -6   2  10      649.48      641.34     45.18 o 
  -5   2  10       15.16       23.40     24.48 o 
  -4   2  10        4.90       -0.34     19.41 o 
  -3   2  10     2621.61     2608.14     57.59 o 
  -2   2  10     1074.17     1158.63     54.93 o 
  -1   2  10      342.84      403.40     19.19 o 
   0   2  10     1299.14     1168.03     32.04 o 
   1   2  10    17574.04    17123.45    194.98 o 
   2   2  10    12674.72    12032.38    167.28 o 
   3   2  10     3111.22     2895.70     59.88 o 
   4   2  10       10.41       40.43     19.19 o 
   5   2  10      494.34      538.92     46.46 o 
   6   2  10      275.34      291.62     43.60 o 
   7   2  10      548.65      478.88     52.89 o 
   8   2  10      696.81      756.92     70.76 o 
  -8   3  10       15.96      -10.34     35.88 o 
  -7   3  10      615.35      537.92     47.25 o 
  -6   3  10     2060.91     2025.22     80.41 o 
  -5   3  10      298.30      249.04     30.72 o 
  -4   3  10       36.85       17.03     21.88 o 
  -3   3  10     1883.51     1793.70     47.20 o 
  -2   3  10    16560.66    16218.57    178.51 o 
  -1   3  10     1408.30     1296.74     24.82 o 
   0   3  10     5283.12     5725.32     59.96 o 
   1   3  10        7.97       11.80     15.91 o 
   2   3  10     5057.40     5022.75     84.15 o 
   3   3  10     1313.05     1155.01     37.14 o 
   4   3  10     3459.48     3397.59    125.44 o 
   5   3  10      812.19      865.56     52.89 o 
   6   3  10       86.34      170.82     37.88 o 
   7   3  10      375.08      373.10     50.03 o 
   8   3  10     1721.07     1728.26     88.63 o 
  -8   4  10      589.00      606.56     59.32 o 
  -7   4  10      832.40      917.80     55.59 o 
  -6   4  10       57.06      100.49     31.14 o 
  -5   4  10      267.80      280.28     32.36 o 
  -4   4  10      154.06      194.79     40.03 o 
  -3   4  10     1619.50     1542.78     44.40 o 
  -2   4  10       19.92       58.57     14.75 o 
  -1   4  10        4.41        2.53     10.11 o 
   0   4  10      404.69      462.10     14.58 o 
   1   4  10       58.46       22.77     30.02 o 
   2   4  10     3551.59     2937.46     58.63 o 
   3   4  10     1290.88     1452.72     42.70 o 
   4   4  10     4199.65     4241.11     80.11 o 
   5   4  10      878.60      957.76     54.32 o 
   6   4  10     2953.31     2721.76     93.63 o 
   7   4  10     2590.20     2430.14     96.49 o 
   8   4  10      104.10      154.39     45.03 o 
  -8   5  10      108.14      102.96     41.17 o 
  -7   5  10       91.28       93.19     36.57 o 
  -6   5  10     1713.73     1614.47     59.19 o 
  -5   5  10        0.04       -0.26     27.52 o 
  -4   5  10      241.58      206.20     28.47 o 
  -3   5  10      241.78      291.21     25.72 o 
  -2   5  10      241.44      233.82     18.09 o 
  -1   5  10     4451.22     4161.30     50.04 o 
   0   5  10     4316.18     3780.42     83.03 o 
   1   5  10      558.15      598.82     30.82 o 
   2   5  10     1354.59     1536.64     41.69 o 
   3   5  10     2158.07     2012.33     50.54 o 
   4   5  10      641.51      611.23     33.86 o 
   5   5  10     9678.44     9324.58    205.13 o 
   6   5  10      709.20      705.45     57.18 o 
   7   5  10        3.50       48.60     35.74 o 
   8   5  10      951.34      957.76     76.48 o 
  -8   6  10        7.26      -10.89     38.46 o 
  -7   6  10      861.87      707.78     73.26 o 
  -6   6  10       20.39        6.15     30.83 o 
  -5   6  10       33.98       15.79     28.18 o 
  -4   6  10      100.34      108.56     25.59 o 
  -3   6  10     1397.09     1318.16     44.34 o 
  -2   6  10     1746.37     1764.47     51.94 o 
  -1   6  10      253.12      242.75     14.57 o 
   0   6  10      455.41      542.51     20.80 o 
   1   6  10     3779.72     3536.61     67.94 o 
   2   6  10     1333.97     1545.91     43.70 o 
   3   6  10     3834.61     3624.04     74.69 o 
   4   6  10     2697.21     2758.75     62.67 o 
   5   6  10      367.29      341.65     40.74 o 
   6   6  10       11.64       41.46     31.45 o 
   7   6  10      867.32      791.22     64.33 o 
   8   6  10      100.46      198.70     49.32 o 
  -7   7  10      200.61      284.82     60.04 o 
  -6   7  10     3183.10     3237.99    120.08 o 
  -5   7  10     2057.21     1903.39     60.77 o 
  -4   7  10      333.38      408.55     36.09 o 
  -3   7  10      482.03      437.77     31.79 o 
  -2   7  10     1729.24     1904.97     34.73 o 
  -1   7  10       31.39       42.10     13.33 o 
   0   7  10      861.25      886.71     29.88 o 
   1   7  10     4806.96     5234.71    141.88 o 
   2   7  10      101.06      114.86     19.54 o 
   3   7  10      247.44      279.92     24.75 o 
   4   7  10     1561.74     1226.65    137.95 o 
   5   7  10     1380.08     1210.78     62.90 o 
   6   7  10      569.77      603.25     55.04 o 
   7   7  10      201.56      276.61     48.60 o 
   8   7  10     1865.68     1798.30     90.77 o 
  -7   8  10      176.08      175.59     42.52 o 
  -6   8  10        1.01      -11.57     32.80 o 
  -5   8  10        1.98        8.92     60.75 o 
  -4   8  10      731.79      651.81     39.84 o 
  -3   8  10      688.09      664.00     55.75 o 
  -2   8  10      443.18      524.35     25.34 o 
  -1   8  10      785.42      838.56     28.35 o 
   0   8  10     2122.00     2011.22     37.72 o 
   1   8  10     2886.38     2661.25     52.17 o 
   2   8  10     7640.57     7572.07    119.01 o 
   3   8  10      261.63      311.43     26.53 o 
   4   8  10        2.02      -17.40     19.84 o 
   5   8  10      142.43      162.25     34.31 o 
   6   8  10      619.61      640.41     54.32 o 
   7   8  10     1316.71     1236.51     72.90 o 
   8   8  10      109.57      183.69     50.03 o 
  -7   9  10       19.99        3.89     36.09 o 
  -6   9  10       21.21       37.05     45.39 o 
  -5   9  10      383.25      407.70     41.30 o 
  -3   9  10       63.60       37.79     24.75 o 
  -2   9  10      336.59      350.98     23.29 o 
  -1   9  10     2151.63     2101.14     41.58 o 
   0   9  10      366.49      336.41     23.36 o 
   1   9  10     7997.78     7803.21     95.49 o 
   2   9  10       47.96       62.47     19.34 o 
   3   9  10     1060.04     1144.03     40.63 o 
   4   9  10     3880.91     3835.03     77.33 o 
   5   9  10      211.79      253.74     40.03 o 
   6   9  10      519.31      555.36     52.89 o 
   7   9  10      181.29      224.84     64.33 o 
   8   9  10        1.82      -39.31     39.31 o 
  -7  10  10      301.98      298.76     62.90 o 
  -6  10  10       35.82       80.05     45.03 o 
  -5  10  10      944.41     1032.81     74.33 o 
  -4  10  10        1.42        1.43     36.45 o 
  -3  10  10     1367.97     1465.55     49.27 o 
  -2  10  10      435.20      479.25     23.45 o 
  -1  10  10     2525.14     2594.48     42.74 o 
   0  10  10      483.01      487.33     23.71 o 
   1  10  10      176.76      219.98     18.39 o 
   2  10  10      106.38       60.04     21.73 o 
   3  10  10     5881.82     5676.52    138.66 o 
   4  10  10      133.07      155.42     25.34 o 
   5  10  10     1160.00     1024.95     60.75 o 
   6  10  10      199.78      216.09     35.04 o 
   7  10  10      139.63       58.20     79.69 o 
  -7  11  10        7.74      -25.02     51.46 o 
  -6  11  10       26.03       14.29     48.60 o 
  -5  11  10      358.23      328.78     55.75 o 
  -4  11  10       30.68       40.03     39.31 o 
  -3  11  10     1694.19     1822.64     55.08 o 
  -2  11  10      155.28      196.89     23.84 o 
  -1  11  10      811.32      866.30     28.34 o 
   0  11  10     1557.47     1415.97     33.09 o 
   1  11  10      191.97      162.26     17.46 o 
   2  11  10      198.64      215.77     35.36 o 
   3  11  10        7.21        7.83     20.73 o 
   4  11  10     2504.45     2407.25     53.43 o 
   5  11  10     1043.11     1131.54     69.33 o 
   6  11  10      113.27       47.54     29.61 o 
   7  11  10       41.09       34.58     80.77 o 
  -6  12  10       39.72       40.74     50.03 o 
  -5  12  10       42.87       40.03     45.03 o 
  -4  12  10     1127.64     1373.74     78.62 o 
  -3  12  10     1102.30     1228.23     39.88 o 
  -2  12  10     8675.89     8809.14    114.53 o 
  -1  12  10      134.34      148.67     18.72 o 
   0  12  10      769.88      727.42     27.33 o 
   1  12  10      156.39      160.85     18.14 o 
   2  12  10        0.80       15.90     19.46 o 
   3  12  10      829.93      788.47     34.37 o 
   4  12  10       40.21       60.33     22.04 o 
   5  12  10      248.45      243.31     35.70 o 
   6  12  10        6.89      -14.93     34.67 o 
   7  12  10      645.92      629.37    192.27 o 
  -6  13  10      130.90       79.34     51.46 o 
  -5  13  10      123.30      110.07     50.03 o 
  -4  13  10       99.01       86.48     45.03 o 
  -3  13  10      438.71      411.30     36.11 o 
  -2  13  10      840.48      918.81     36.22 o 
  -1  13  10     1624.58     1681.11     37.66 o 
   0  13  10     1648.97     1572.75     36.15 o 
   1  13  10      156.50      137.35     22.16 o 
   2  13  10      555.63      625.58     31.99 o 
   3  13  10       50.17       52.69     26.91 o 
   4  13  10        3.69       -6.57     30.46 o 
   5  13  10      142.25      176.78     34.11 o 
   6  13  10     1770.03     1908.76     67.66 o 
  -5  14  10      103.36       99.35     51.46 o 
  -4  14  10        5.50       70.76     45.74 o 
  -3  14  10       78.12       98.11     29.06 o 
  -2  14  10        0.36        8.95     21.48 o 
  -1  14  10     5062.76     5027.34     68.59 o 
   0  14  10     2758.28     3117.62     51.12 o 
   1  14  10      529.95      489.71     29.46 o 
   2  14  10       78.53       82.02     21.52 o 
   3  14  10      183.11      172.75     31.28 o 
   4  14  10      389.12      453.20     39.61 o 
   5  14  10     1412.76     1582.45    101.49 o 
   6  14  10        6.37       55.04     60.04 o 
  -5  15  10      825.18      797.66     77.19 o 
  -4  15  10      307.75      292.47     37.95 o 
  -3  15  10       39.83       -6.47     26.43 o 
  -2  15  10       11.24       34.98     39.77 o 
  -1  15  10       34.43       75.05     33.53 o 
   0  15  10     3792.34     3814.85     87.71 o 
   1  15  10      932.78      989.92     75.76 o 
   2  15  10       43.84       25.73     52.18 o 
   3  15  10      147.43      131.51     53.61 o 
   4  15  10       92.06      130.08     58.61 o 
   5  15  10        1.85       -0.71     56.46 o 
  -4  16  10       43.32       14.29     49.32 o 
  -3  16  10       26.03       -2.14     44.31 o 
  -2  16  10       76.36       46.81     45.03 o 
  -1  16  10      167.92      146.89     41.46 o 
   0  16  10      160.42      137.23     53.61 o 
   1  16  10      922.72      984.21     82.20 o 
   2  16  10       38.79       32.88     47.89 o 
   3  16  10      306.82      340.93     65.04 o 
   4  16  10      161.72      228.72     61.47 o 
   5  16  10        1.40      -17.87     50.75 o 
  -3  17  10      406.34      373.10     62.18 o 
  -2  17  10       83.09       86.39     34.55 o 
  -1  17  10       17.87        1.04     32.33 o 
   0  17  10        6.04      -14.29     42.88 o 
   1  17  10       46.48       93.63     52.18 o 
   2  17  10     3048.63     3109.86    128.65 o 
   3  17  10      101.46       85.77     55.04 o 
   4  17  10      345.96      482.45     74.33 o 
  -2  18  10       48.43       73.76     35.79 o 
  -1  18  10       92.19      117.93     52.18 o 
   0  18  10        0.20      100.78     54.32 o 
   1  18  10      452.76      411.69     67.90 o 
   2  18  10      125.40      221.57     59.32 o 
  -2 -12  11       23.48       42.95     47.17 o 
  -1 -12  11     1247.82     1234.33     62.54 o 
   0 -12  11       16.50       64.34     44.67 o 
   1 -12  11      199.86      227.35     39.17 o 
   2 -12  11      190.11      216.25     38.88 o 
  -3 -11  11        0.42      -13.39     28.98 o 
  -2 -11  11      200.68      239.18     69.33 o 
  -1 -11  11        2.63       48.46     29.81 o 
   0 -11  11     4926.18     5094.54    109.67 o 
   1 -11  11     1110.46     1305.85     98.99 o 
   2 -11  11       33.95       32.88     28.81 o 
   3 -11  11     1227.46     1049.78     54.32 o 
  -4 -10  11       61.14       69.46     31.83 o 
  -3 -10  11        3.66       76.18     32.88 o 
  -2 -10  11       83.34       99.39     29.92 o 
  -1 -10  11     1093.21     1065.30     52.31 o 
   0 -10  11        1.32       30.30     26.73 o 
   1 -10  11      465.83      542.76     63.61 o 
   2 -10  11      309.15      272.62     35.84 o 
   3 -10  11       23.06        7.34     27.01 o 
   4 -10  11       61.23       -8.92     26.78 o 
  -5  -9  11      238.79      296.62     57.89 o 
  -4  -9  11      287.45      277.49     35.28 o 
  -3  -9  11       57.04      106.50     28.81 o 
  -2  -9  11      367.75      281.96     34.19 o 
  -1  -9  11     2874.99     2616.75     81.84 o 
   0  -9  11     1007.50      916.11     45.48 o 
   1  -9  11      376.10      453.46     38.66 o 
   2  -9  11     1723.61     1736.55     60.90 o 
   3  -9  11     2309.56     2260.17     67.81 o 
   4  -9  11        0.13      -23.41     24.37 o 
   5  -9  11        7.52      -12.06     31.59 o 
  -5  -8  11     2535.94     2615.97    110.79 o 
  -4  -8  11       72.04       95.09     32.88 o 
  -3  -8  11     2033.48     1780.31     58.02 o 
  -2  -8  11      329.83      384.83     36.51 o 
  -1  -8  11     1231.88     1206.86     48.01 o 
   0  -8  11      986.05      950.75     47.00 o 
   1  -8  11       95.80       58.20     25.52 o 
   2  -8  11     1310.66     1176.60     51.30 o 
   3  -8  11      412.31      445.45     56.82 o 
   4  -8  11     1538.64     1577.12     49.27 o 
   5  -8  11        1.54      -28.69     28.69 o 
   6  -8  11       30.10       21.44     40.03 o 
  -6  -7  11      706.77      713.32     72.90 o 
  -5  -7  11       34.58       34.31     44.31 o 
  -4  -7  11     2881.52     2823.93     70.75 o 
  -3  -7  11     1919.87     2061.12     60.62 o 
  -2  -7  11      166.32      160.79     27.51 o 
  -1  -7  11     3488.14     3355.61    101.85 o 
   0  -7  11     1184.90     1166.99     86.48 o 
   1  -7  11      124.89      151.32     27.24 o 
   2  -7  11      166.32      167.08     28.79 o 
   3  -7  11       15.38       30.18     26.45 o 
   4  -7  11     1132.62     1203.72     42.03 o 
   5  -7  11      721.76      748.34     63.61 o 
   6  -7  11        6.22       65.04     38.60 o 
  -6  -6  11     1403.45     1631.77     94.35 o 
  -5  -6  11      446.67      406.69     55.75 o 
  -4  -6  11       40.19       38.54     20.57 o 
  -3  -6  11        1.22       -1.30     21.21 o 
  -2  -6  11     1062.32     1133.93     45.23 o 
  -1  -6  11      237.11      188.49     31.81 o 
   0  -6  11     2610.77     2572.44     69.33 o 
   1  -6  11     1744.29     1590.83     52.53 o 
   2  -6  11      994.58      938.04     43.10 o 
   3  -6  11     1116.91      851.79     65.76 o 
   4  -6  11     1575.99     1468.74     41.08 o 
   5  -6  11      573.27      628.22     38.46 o 
   6  -6  11      288.34      379.50     35.61 o 
   7  -6  11        9.13       51.46     40.03 o 
  -6  -5  11      426.27      409.55     60.75 o 
  -5  -5  11     1499.40     1546.71     81.48 o 
  -4  -5  11       33.84       72.17     19.73 o 
  -3  -5  11      569.28      687.55     54.32 o 
  -2  -5  11     1849.49     1823.72    117.93 o 
  -1  -5  11     6222.33     6555.72     89.18 o 
   0  -5  11      566.26      557.16     21.10 o 
   1  -5  11       83.68      106.31     14.57 o 
   2  -5  11      187.96      221.78     17.49 o 
   3  -5  11      243.86      273.05     24.60 o 
   4  -5  11        5.61       -5.98     18.21 o 
   5  -5  11      251.26      209.48     28.47 o 
   6  -5  11      578.71      629.94     40.93 o 
   7  -5  11        6.30      -14.29     37.17 o 
  -7  -4  11      699.95      784.79    142.23 o 
  -6  -4  11        8.26       23.43     30.07 o 
  -5  -4  11     2639.33     2783.20     75.81 o 
  -4  -4  11      866.29      867.54     41.57 o 
  -3  -4  11       57.69       69.87     16.89 o 
  -2  -4  11      128.85      128.56     17.92 o 
  -1  -4  11      362.09      362.59     18.92 o 
   0  -4  11     3380.17     3239.55     45.86 o 
   1  -4  11        1.38        1.73     11.97 o 
   2  -4  11     1132.67     1091.37     32.57 o 
   3  -4  11      241.22      174.80     72.55 o 
   4  -4  11      725.91      694.93     30.46 o 
   5  -4  11     3996.54     4092.30     83.55 o 
   6  -4  11      384.36      464.80     35.63 o 
   7  -4  11      456.33      425.27     54.32 o 
  -7  -3  11      187.35      216.46     40.68 o 
  -6  -3  11       49.73      129.23     33.61 o 
  -5  -3  11     2908.51     2773.68    181.90 o 
  -4  -3  11      101.83      100.14     16.14 o 
  -3  -3  11     1124.30     1117.43     29.16 o 
  -2  -3  11     2924.20     2730.89     49.06 o 
  -1  -3  11      232.81      172.92     21.46 o 
   0  -3  11      521.91      560.08     23.50 o 
   1  -3  11     2546.82     2498.95     66.42 o 
   2  -3  11       51.20       62.22     17.89 o 
   3  -3  11     2670.67     2763.93     82.91 o 
   4  -3  11     1591.27     1533.81     63.61 o 
   5  -3  11      729.96      695.45     51.46 o 
   6  -3  11     1742.76     1693.95     78.62 o 
   7  -3  11      746.63      859.84     68.62 o 
  -7  -2  11        2.75       34.04     33.61 o 
  -6  -2  11     1165.75     1362.97     58.62 o 
  -5  -2  11      432.00      512.14     39.67 o 
  -4  -2  11     4305.82     4219.38     57.95 o 
  -3  -2  11       94.87      150.87     15.84 o 
  -2  -2  11     1316.07     1357.71     37.66 o 
  -1  -2  11      223.98      239.68     17.54 o 
   0  -2  11     3365.14     3182.61     51.76 o 
   1  -2  11     3031.97     3023.00     59.63 o 
   2  -2  11     1564.85     1562.90     42.95 o 
   3  -2  11       28.04        8.81     15.08 o 
   4  -2  11      100.00       95.78     30.02 o 
   5  -2  11      763.88      756.92     53.61 o 
   6  -2  11       43.83        5.72     31.45 o 
   7  -2  11      242.75      235.87     45.03 o 
   8  -2  11      523.37      576.80     65.76 o 
  -7  -1  11        4.77       44.54     42.88 o 
  -6  -1  11       12.09      106.72     50.75 o 
  -5  -1  11     4439.50     4535.34    140.45 o 
  -4  -1  11      114.61      139.03     18.50 o 
  -3  -1  11       62.73       41.81     15.88 o 
  -2  -1  11      475.06      454.83     22.59 o 
  -1  -1  11        3.00       -3.12     16.44 o 
   0  -1  11      144.88      141.37     20.01 o 
   1  -1  11      145.64      178.35     21.80 o 
   2  -1  11     1046.78      962.94     39.31 o 
   3  -1  11     1016.98     1030.31     29.59 o 
   4  -1  11      734.39      736.19     50.03 o 
   5  -1  11     1771.35     1761.85     74.33 o 
   6  -1  11       37.85       -1.43     33.59 o 
   7  -1  11       29.44      -22.87     34.31 o 
   8  -1  11      692.19      799.09     71.47 o 
  -7   0  11       35.51       34.86     32.60 o 
  -6   0  11      461.01      410.57     40.93 o 
  -5   0  11       20.41       53.04     26.02 o 
  -4   0  11      631.44      586.24     42.49 o 
  -3   0  11      306.69      326.20     23.86 o 
  -2   0  11     3490.39     3437.60     47.22 o 
  -1   0  11        0.18      -12.15     12.15 o 
   0   0  11      192.42      215.53     21.73 o 
   1   0  11     8132.56     7873.13    118.50 o 
   2   0  11     1750.39     1502.22     41.41 o 
   3   0  11     3642.98     3757.76     72.02 o 
   4   0  11     1970.81     1794.73     70.05 o 
   5   0  11      903.50      928.46     58.61 o 
   6   0  11      915.10      738.33     55.04 o 
   7   0  11       80.92       82.20     39.31 o 
   8   0  11      233.67      170.82     51.46 o 
  -7   1  11      118.60      144.63     37.65 o 
  -6   1  11       20.93        6.42     27.88 o 
  -5   1  11      239.57      197.66     31.08 o 
  -4   1  11      189.96      243.74     38.24 o 
  -3   1  11     3198.50     2994.13     63.43 o 
  -2   1  11     2215.08     2007.01     34.47 o 
  -1   1  11     4644.52     4424.39     56.74 o 
   0   1  11      782.11     1003.52     26.47 o 
   1   1  11      849.00      737.32     33.59 o 
   2   1  11     2477.79     2570.47     55.33 o 
   3   1  11      252.41      224.83     22.74 o 
   4   1  11     1259.10     1235.96     41.94 o 
   5   1  11     3664.39     3547.29    105.07 o 
   6   1  11      389.47      410.26     49.32 o 
   7   1  11       75.16       28.59     37.88 o 
   8   1  11        7.00       45.74     42.17 o 
  -8   2  11      766.41      815.55     57.62 o 
  -7   2  11       10.54       17.53     33.82 o 
  -6   2  11      529.11      577.23     54.32 o 
  -5   2  11       18.13        2.69     25.43 o 
  -4   2  11      456.24      499.51     34.04 o 
  -3   2  11       12.61      -10.19     17.60 o 
  -2   2  11     1644.82     1622.55     35.80 o 
  -1   2  11     3431.59     3479.29     44.88 o 
   0   2  11     2432.04     2305.41     41.36 o 
   1   2  11       28.12       97.37     10.50 o 
   2   2  11      329.54      253.50     29.66 o 
   3   2  11      809.71      931.00     37.36 o 
   4   2  11     2768.22     2774.49     63.17 o 
   5   2  11        8.18       41.46     27.88 o 
   6   2  11     1906.25     1931.25     80.05 o 
   7   2  11       10.66       -7.86     37.17 o 
   8   2  11      306.61      401.69     58.61 o 
  -8   3  11      196.08      187.64     43.96 o 
  -7   3  11       48.41       55.64     34.18 o 
  -6   3  11      164.32      138.16     41.10 o 
  -5   3  11      204.74      202.48     59.32 o 
  -4   3  11       31.69       20.79     21.48 o 
  -3   3  11     1733.61     1677.87     46.70 o 
  -2   3  11     4225.93     4055.68     52.35 o 
  -1   3  11     4749.27     4361.23     52.27 o 
   0   3  11    11057.89    10765.34    195.89 o 
   1   3  11     2313.40     2530.27     55.57 o 
   2   3  11     3255.18     3608.35     69.22 o 
   3   3  11       59.71       68.58     20.20 o 
   4   3  11     1295.17     1308.97     82.91 o 
   5   3  11    10663.13     9968.57    217.28 o 
   6   3  11       37.85       30.73     34.31 o 
   7   3  11       46.76       -7.86     37.88 o 
   8   3  11        5.65       65.76     45.03 o 
  -8   4  11        0.78      -33.41     35.11 o 
  -7   4  11        8.40       18.18     34.48 o 
  -6   4  11     1600.16     1323.16     99.35 o 
  -5   4  11       97.94       83.20     28.90 o 
  -4   4  11       61.29       75.28     24.41 o 
  -3   4  11     1363.92     1237.48     41.64 o 
  -2   4  11     3111.91     3070.20     43.87 o 
  -1   4  11     5122.63     5260.45     60.03 o 
   0   4  11     1684.83     1635.72     25.49 o 
   1   4  11     7841.80     7819.90    120.52 o 
   2   4  11      343.69      269.52     33.59 o 
   3   4  11      161.31      125.42     20.72 o 
   4   4  11      119.73      179.64     24.41 o 
   5   4  11        0.42        8.58     28.59 o 
   6   4  11        5.55      -30.73     30.73 o 
   7   4  11      221.66      315.20     51.46 o 
   8   4  11       26.13       92.20     44.31 o 
  -7   5  11      747.36      727.62     75.05 o 
  -6   5  11      768.20      803.07     77.55 o 
  -5   5  11     1088.33     1166.81     51.07 o 
  -4   5  11     1162.82     1068.50     43.93 o 
  -3   5  11        4.31      -24.93     28.95 o 
  -2   5  11     1252.68     1234.71     28.11 o 
  -1   5  11        9.08       22.94     10.85 o 
   0   5  11     1152.71     1164.68     28.37 o 
   1   5  11     8290.23     8292.49    126.34 o 
   2   5  11      140.79      160.12     26.45 o 
   3   5  11      191.05      235.42     24.00 o 
   4   5  11      108.41      117.25     22.49 o 
   5   5  11      115.77       92.20     32.16 o 
   6   5  11     1021.10      904.87     57.89 o 
   7   5  11     2132.72     1983.42     86.48 o 
   8   5  11        8.10       52.89     40.03 o 
  -7   6  11        0.11       45.47     36.09 o 
  -6   6  11      460.67      415.67     42.33 o 
  -5   6  11      142.89      174.76     31.95 o 
  -4   6  11      972.68     1026.49     88.27 o 
  -3   6  11     1450.83     1368.42     46.09 o 
  -2   6  11      736.10      785.11     24.60 o 
  -1   6  11     1334.97     1355.40     47.97 o 
   0   6  11     5136.31     4926.66     65.63 o 
   1   6  11      810.90      808.56     52.53 o 
   2   6  11     8144.55     7921.54    172.97 o 
   3   6  11     2366.68     2393.05     57.10 o 
   4   6  11       68.16       73.57     25.02 o 
   5   6  11      563.72      543.92     49.32 o 
   6   6  11       29.86        7.15     31.45 o 
   7   6  11        0.84      -21.44     33.59 o 
   8   6  11      128.77      120.08     43.60 o 
  -7   7  11       43.10       39.58     35.54 o 
  -6   7  11      558.35      699.13    119.36 o 
  -5   7  11      376.13      491.48     40.42 o 
  -4   7  11     4904.33     4847.77     94.49 o 
  -3   7  11     1288.04     1212.39     62.90 o 
  -2   7  11     1045.49      991.42     27.23 o 
  -1   7  11       53.86       25.02     13.46 o 
   0   7  11        0.20        4.94     11.75 o 
   1   7  11     9388.25     8961.84    136.43 o 
   2   7  11      860.36      891.88     53.25 o 
   3   7  11     2325.53     1581.02     62.18 o 
   4   7  11       23.00       28.68     17.94 o 
   5   7  11        3.72        5.72     30.73 o 
   6   7  11       75.73       44.31     35.74 o 
   7   7  11       63.51       35.02     35.74 o 
   8   7  11      441.21      518.91     61.47 o 
  -7   8  11       47.78       24.38     38.76 o 
  -6   8  11      118.07      140.74     35.31 o 
  -5   8  11     1036.67     1050.46     53.32 o 
  -4   8  11       61.67       73.62     45.03 o 
  -3   8  11     6014.95     6113.50    105.81 o 
  -2   8  11      109.45      105.91     16.94 o 
  -1   8  11      310.78      233.63     53.96 o 
   0   8  11      597.98      579.37     28.91 o 
   1   8  11      226.52      200.71     23.94 o 
   2   8  11      546.09      576.24     32.88 o 
   3   8  11      936.50      882.91     40.74 o 
   4   8  11     3086.23     2842.90     65.19 o 
   5   8  11      963.17      897.01     58.61 o 
   6   8  11      965.28      912.73     62.18 o 
   7   8  11      170.15      178.69     42.88 o 
   8   8  11      127.96      140.09     45.74 o 
  -7   9  11       52.29       96.13     40.35 o 
  -6   9  11       96.91       60.77     34.99 o 
  -5   9  11      109.87      101.52     36.09 o 
  -4   9  11      625.96      488.94     75.05 o 
  -3   9  11     2833.40     2889.72     97.21 o 
  -2   9  11      732.09      749.63     30.38 o 
  -1   9  11      300.36      372.31     33.37 o 
   0   9  11      184.13      208.50     18.01 o 
   1   9  11      350.10      368.69     30.38 o 
   2   9  11     2661.76     2630.94     60.89 o 
   3   9  11      498.48      509.35     63.61 o 
   4   9  11     1587.46     1584.46     50.54 o 
   5   9  11     1874.78     2007.72     81.48 o 
   6   9  11       14.52       -1.43     35.02 o 
   7   9  11      132.62      241.58     47.89 o 
  -7  10  11     1141.03     1110.00     81.48 o 
  -6  10  11       73.68       92.92     46.46 o 
  -5  10  11      449.58      393.83     55.75 o 
  -4  10  11      449.86      524.62     55.04 o 
  -3  10  11      626.36      812.51     42.37 o 
  -2  10  11     4763.21     4660.29     63.92 o 
  -1  10  11     1564.06     1591.53     38.25 o 
   0  10  11       31.95       38.20     15.85 o 
   1  10  11      351.31      342.35     42.17 o 
   2  10  11        2.80        8.70     20.05 o 
   3  10  11        4.44       13.00     21.15 o 
   4  10  11      729.49      768.92     38.32 o 
   5  10  11      459.06      416.70     48.60 o 
   6  10  11        2.45      -17.87     34.31 o 
   7  10  11      694.84      677.89    104.71 o 
  -6  11  11      116.75      107.93     50.75 o 
  -5  11  11      188.22      205.85     50.75 o 
  -4  11  11      617.50      657.57     60.75 o 
  -3  11  11     1762.07     1729.30     48.09 o 
  -2  11  11       22.12       38.75     16.89 o 
  -1  11  11     2462.83     2559.21     44.49 o 
   0  11  11        0.16      -12.34     15.76 o 
   1  11  11      111.39      116.66     23.30 o 
   2  11  11     1761.41     1835.61     53.07 o 
   3  11  11     1899.68     1844.79     53.82 o 
   4  11  11      236.51      243.26     29.77 o 
   5  11  11        4.56        3.41     28.36 o 
   6  11  11     2970.00     2975.52    138.30 o 
   7  11  11        2.54      -14.93     85.05 o 
  -6  12  11       28.18       66.47     51.46 o 
  -5  12  11        0.02      -40.03     40.03 o 
  -4  12  11      381.33      355.94     52.89 o 
  -3  12  11       81.54       72.32     27.01 o 
  -2  12  11       42.62       24.41     20.64 o 
  -1  12  11      305.94      276.14     21.46 o 
   0  12  11     2929.86     3103.06     82.47 o 
   1  12  11        3.19      -11.07     19.20 o 
   2  12  11     2075.04     2087.99     49.59 o 
   3  12  11      263.30      347.32     50.21 o 
   4  12  11        1.73      -15.49     32.46 o 
   5  12  11     2862.17     2664.25     75.90 o 
   6  12  11      327.83      315.11     40.72 o 
   7  12  11       44.52       21.06     77.55 o 
  -6  13  11      247.53      245.16     59.32 o 
  -5  13  11       47.28       82.20     47.89 o 
  -4  13  11      500.72      651.13     63.61 o 
  -3  13  11     1255.54     1227.62     51.05 o 
  -2  13  11      392.07      446.37     29.66 o 
  -1  13  11      605.69      696.36     29.01 o 
   0  13  11      649.85      623.29     32.40 o 
   1  13  11     2969.68     3146.12     60.98 o 
   2  13  11       45.91       18.73     21.03 o 
   3  13  11      563.69      610.28     34.03 o 
   4  13  11     1051.99     1056.32     41.59 o 
   5  13  11        0.90      -10.63     29.42 o 
   6  13  11       39.75       25.41     57.18 o 
  -5  14  11      143.10      222.29     55.04 o 
  -4  14  11      265.01      240.00     53.25 o 
  -3  14  11        0.95       -0.36     28.18 o 
  -2  14  11       13.62       50.26     22.16 o 
  -1  14  11      131.58       71.77     19.46 o 
   0  14  11      619.54      478.98     30.92 o 
   1  14  11      978.14     1026.88     37.77 o 
   2  14  11      565.18      561.14     32.42 o 
   3  14  11     1258.67     1277.91     50.70 o 
   4  14  11       95.70      112.66     25.67 o 
   5  14  11      185.69      254.70     61.83 o 
   6  14  11      708.52      846.97     91.49 o 
  -4  15  11      460.95      517.80     43.94 o 
  -3  15  11      255.93      325.90     36.85 o 
  -2  15  11       85.31       53.27     22.97 o 
  -1  15  11     1795.53     1710.30     71.58 o 
   0  15  11       24.51       59.09     22.77 o 
   1  15  11      165.04      209.52     26.31 o 
   2  15  11     3462.10     3460.80    129.37 o 
   3  15  11       51.67      100.78     57.89 o 
   4  15  11      362.41      354.51     67.19 o 
   5  15  11      300.22      481.74     77.91 o 
  -4  16  11      836.85      774.79     74.33 o 
  -3  16  11       70.19      109.36     48.60 o 
  -2  16  11      548.87      590.03     44.73 o 
  -1  16  11       57.53       96.49     49.32 o 
   0  16  11       68.02      141.52     52.18 o 
   1  16  11      626.28      594.67     72.19 o 
   2  16  11      708.46      770.50     80.77 o 
   3  16  11        4.31       51.46     51.46 o 
   4  16  11        9.35        7.15     58.61 o 
  -3  17  11     1001.23     1022.09     81.48 o 
  -2  17  11      843.74      697.59     68.62 o 
  -1  17  11       48.59       85.77     50.03 o 
   0  17  11      670.78      653.28     72.19 o 
   1  17  11        0.92       20.01     48.60 o 
   2  17  11       89.40      141.52     60.75 o 
   3  17  11     1394.28     1520.98    102.21 o 
  -1  18  11      750.52      761.21     75.05 o 
   0  18  11      341.46      431.71     63.61 o 
   1  18  11      835.96      831.97     82.20 o 
   2  18  11        8.29       60.04     56.46 o 
  -2 -11  12      208.90      240.59     45.74 o 
  -1 -11  12       37.80       46.09     31.29 o 
   0 -11  12        8.30        0.01     38.60 o 
   1 -11  12      351.37      433.29     43.46 o 
   2 -11  12      667.48      668.29     50.03 o 
  -3 -10  12     2997.16     2981.94     81.80 o 
  -2 -10  12        4.50       43.47     30.82 o 
  -1 -10  12      123.97      133.42     33.08 o 
   0 -10  12       37.96       54.57     29.30 o 
   1 -10  12       69.25      102.36     30.78 o 
   2 -10  12        6.00      -26.14     28.79 o 
   3 -10  12      426.53      437.42     63.61 o 
   4 -10  12      174.41      230.54     33.34 o 
  -4  -9  12     2754.42     2517.36     74.01 o 
  -3  -9  12       67.37      145.61     32.09 o 
  -2  -9  12      107.59      213.26     58.97 o 
  -1  -9  12      230.30      182.18     56.11 o 
   0  -9  12       25.00       25.80     27.46 o 
   1  -9  12      177.70      185.60     31.58 o 
   2  -9  12      178.99      167.70     45.39 o 
   3  -9  12      342.97      393.11     57.89 o 
   4  -9  12      350.76      337.48     33.96 o 
  -5  -8  12       10.88       38.60     48.60 o 
  -4  -8  12        2.78       32.39     27.46 o 
  -3  -8  12      181.66      204.80     32.09 o 
  -2  -8  12      833.17      847.11     73.62 o 
  -1  -8  12      358.03      443.61     38.37 o 
   0  -8  12      333.27      312.34     35.61 o 
   1  -8  12     1235.93     1154.93     75.76 o 
   2  -8  12       54.33        5.49     26.50 o 
   3  -8  12        8.88       52.93     34.31 o 
   4  -8  12      799.33      824.36     64.75 o 
   5  -8  12      397.94      616.83     64.33 o 
  -5  -7  12      164.22      156.53     53.61 o 
  -4  -7  12      118.30      119.33     24.18 o 
  -3  -7  12       18.63       70.17     26.53 o 
  -2  -7  12     1558.95     1602.38     62.54 o 
  -1  -7  12     1347.26     1473.57     54.33 o 
   0  -7  12     1939.09     1847.17     59.34 o 
   1  -7  12      175.98      188.17     28.79 o 
   2  -7  12     1600.88     1569.12     55.85 o 
   3  -7  12     1410.41     1338.72     73.62 o 
   4  -7  12        6.47      -14.29     36.45 o 
   5  -7  12      118.22      149.38     44.31 o 
   6  -7  12      893.39      884.14     67.19 o 
  -6  -6  12      240.22      395.97     65.04 o 
  -5  -6  12       18.41        5.00     45.74 o 
  -4  -6  12       19.57       14.61     21.21 o 
  -3  -6  12       37.37       34.22     22.89 o 
  -2  -6  12       17.65       75.62     25.25 o 
  -1  -6  12      635.81      762.63     43.43 o 
   0  -6  12        0.99      -18.49     22.17 o 
   1  -6  12      111.26      103.77     25.78 o 
   2  -6  12     4711.69     4493.52    111.50 o 
   3  -6  12       99.50       49.87     35.38 o 
   4  -6  12      161.23      147.95     40.74 o 
   5  -6  12      720.42      819.10     67.90 o 
   6  -6  12        8.76       40.74     39.31 o 
  -6  -5  12        9.81       40.03     48.60 o 
  -5  -5  12      466.70      444.57     58.61 o 
  -4  -5  12       30.06      -12.50     19.01 o 
  -3  -5  12      345.77      344.09     31.29 o 
  -2  -5  12        2.48       -0.32     28.95 o 
  -1  -5  12      127.35       88.10     25.73 o 
   0  -5  12     1119.84     1053.65     58.25 o 
   1  -5  12     5413.97     5461.53     81.35 o 
   2  -5  12      582.34      598.80     24.56 o 
   3  -5  12     3359.41     3287.12     95.06 o 
   4  -5  12       45.82       42.63     23.53 o 
   5  -5  12        0.57       -2.96     56.11 o 
   6  -5  12     1140.15     1178.38     49.46 o 
   7  -5  12        5.01        3.57     39.31 o 
  -6  -4  12      272.62      359.85     42.45 o 
  -5  -4  12     2093.99     2280.76     99.35 o 
  -4  -4  12     1066.91     1115.83     36.59 o 
  -3  -4  12      240.67      273.70     20.09 o 
  -2  -4  12       60.99       53.29     17.38 o 
  -1  -4  12      197.34      196.07     16.81 o 
   0  -4  12     2620.53     2575.79     41.82 o 
   1  -4  12      220.62      152.35     16.10 o 
   2  -4  12     4417.01     4732.85     72.74 o 
   3  -4  12     1803.72     1765.42     67.19 o 
   4  -4  12     1113.11     1076.75     41.80 o 
   5  -4  12        4.31        9.29     23.18 o 
   6  -4  12      403.87      418.82     35.79 o 
   7  -4  12      442.78      399.54     54.32 o 
  -7  -3  12       88.15       33.52     47.53 o 
  -6  -3  12      108.97      187.93     48.96 o 
  -5  -3  12      539.94      584.41     43.10 o 
  -4  -3  12      792.98      752.03     31.11 o 
  -3  -3  12       76.58       72.46     15.66 o 
  -2  -3  12     4244.31     4065.14     64.66 o 
  -1  -3  12      198.73      240.03     17.81 o 
   0  -3  12      110.34      140.78     16.30 o 
   1  -3  12      230.46      295.26     21.02 o 
   2  -3  12     5579.39     5681.52    132.23 o 
   3  -3  12      321.45      362.99     53.25 o 
   4  -3  12      124.62      120.08     32.88 o 
   5  -3  12      104.91      108.64     35.74 o 
   6  -3  12     1119.90     1021.37     65.04 o 
   7  -3  12       42.43       44.77     27.88 o 
  -7  -2  12        4.67       29.75     42.17 o 
  -6  -2  12      238.64      347.02     71.12 o 
  -5  -2  12       59.43       57.18     29.31 o 
  -4  -2  12      755.54      778.39     32.78 o 
  -3  -2  12       56.37       33.90     14.14 o 
  -2  -2  12     7972.40     7831.08     78.53 o 
  -1  -2  12        0.47       11.24     12.67 o 
   0  -2  12      145.27      183.04     26.45 o 
   1  -2  12      195.81      205.20     22.17 o 
   2  -2  12      909.03      758.01     42.17 o 
   3  -2  12     4535.34     4808.74     85.92 o 
   4  -2  12     1257.88     1311.56     62.18 o 
   5  -2  12      263.63      266.60     40.03 o 
   6  -2  12      739.63      770.50     55.75 o 
   7  -2  12        7.29        6.43     39.31 o 
  -7  -1  12       93.70       54.49     35.84 o 
  -6  -1  12       59.01       62.22     41.10 o 
  -5  -1  12        4.53       37.91     26.66 o 
  -4  -1  12       14.79       34.14     17.87 o 
  -3  -1  12     6526.54     6346.95     76.10 o 
  -2  -1  12        1.85       28.47     13.28 o 
  -1  -1  12     8065.81     7946.50    122.78 o 
   0  -1  12     2785.89     2625.24     80.41 o 
   1  -1  12      219.17      221.27     22.99 o 
   2  -1  12     1667.53     1871.21     68.62 o 
   3  -1  12      792.35      768.19     75.05 o 
   4  -1  12       20.66        8.58     28.59 o 
   5  -1  12      116.55      112.22     36.45 o 
   6  -1  12       11.23       27.88     35.74 o 
   7  -1  12      122.66      170.11     46.46 o 
   8  -1  12       72.61       77.91     47.17 o 
  -7   0  12      374.16      405.14     45.74 o 
  -6   0  12       69.96       88.27     31.33 o 
  -5   0  12      466.87      442.45     38.66 o 
  -4   0  12      113.46       91.54     25.52 o 
  -3   0  12      146.44      167.56     26.69 o 
  -2   0  12     2966.83     3089.02     45.49 o 
  -1   0  12     3020.47     3092.88     51.29 o 
   0   0  12     1000.21     1042.04     37.63 o 
   1   0  12      119.35      224.69     23.25 o 
   2   0  12      529.68      473.62     36.81 o 
   3   0  12      125.59       87.58     21.66 o 
   4   0  12     5442.28     5308.32     94.49 o 
   5   0  12     5531.90     5753.00    147.95 o 
   6   0  12      336.10      329.50     45.74 o 
   7   0  12      349.20      325.21     52.18 o 
   8   0  12       73.21      125.08     49.32 o 
  -7   1  12       65.90       93.69     35.82 o 
  -6   1  12      718.80      725.35     48.26 o 
  -5   1  12      788.45      753.73     44.48 o 
  -4   1  12      103.37      160.69     33.59 o 
  -3   1  12      903.11      924.77     38.66 o 
  -2   1  12     8768.00     8544.69     91.95 o 
  -1   1  12       36.85       36.22     13.64 o 
   0   1  12      749.67      770.14     25.33 o 
   1   1  12      132.83      124.84     20.20 o 
   2   1  12     4776.68     4823.82    119.36 o 
   3   1  12       14.43        6.24     40.38 o 
   4   1  12      844.40      831.99     39.11 o 
   5   1  12     1663.25     1709.67     72.90 o 
   6   1  12      782.10      695.45     57.89 o 
   7   1  12       86.84       50.03     38.60 o 
   8   1  12      856.49      760.49     70.05 o 
  -7   2  12       19.62       -6.37     57.54 o 
  -6   2  12     3458.75     3236.16     83.14 o 
  -5   2  12        4.43      -22.78     26.27 o 
  -4   2  12     1389.37     1373.54     48.99 o 
  -3   2  12      345.41      358.54     28.05 o 
  -2   2  12       64.09      107.54     14.64 o 
  -1   2  12     3157.06     3249.49     43.92 o 
   0   2  12       22.27       33.47     12.35 o 
   1   2  12     1738.39     1664.83     77.19 o 
   2   2  12     1257.91     1095.71     57.18 o 
   3   2  12     1234.78     1229.44     42.53 o 
   4   2  12      963.31      950.61     39.67 o 
   5   2  12        1.61       -5.00     29.30 o 
   6   2  12      498.66      567.51     52.89 o 
   7   2  12       62.58       47.89     40.74 o 
   8   2  12      863.30      904.87     77.19 o 
  -7   3  12     1608.35     1707.65    162.25 o 
  -6   3  12       56.39       13.18     43.96 o 
  -5   3  12     2552.33     2500.66     67.47 o 
  -4   3  12      347.60      331.41     31.44 o 
  -3   3  12      257.70      274.38     26.22 o 
  -2   3  12     3058.66     2945.90     43.73 o 
  -1   3  12      367.29      358.33     16.41 o 
   0   3  12      257.60      217.81     15.52 o 
   1   3  12     1089.62     1116.37     54.32 o 
   2   3  12      448.59      415.96     28.79 o 
   3   3  12       55.10       52.50     26.45 o 
   4   3  12      224.47      220.52     34.67 o 
   5   3  12       99.94      145.81     36.45 o 
   6   3  12      262.24      185.83     41.46 o 
   7   3  12      864.11      907.73     67.19 o 
   8   3  12       14.36       67.19     45.03 o 
  -7   4  12       91.67       99.20     37.63 o 
  -6   4  12      757.54      603.38    103.64 o 
  -5   4  12      198.02      254.50     33.76 o 
  -4   4  12      121.10       58.01     24.00 o 
  -3   4  12      234.40      231.89     55.04 o 
  -2   4  12      362.90      404.04     19.54 o 
  -1   4  12      806.45      762.42     37.45 o 
   0   4  12      833.38      820.37     19.01 o 
   1   4  12     6875.21     6695.76    109.16 o 
   2   4  12     1809.20     1815.62     48.51 o 
   3   4  12     5122.23     4895.26     88.95 o 
   4   4  12       40.78       29.69     21.71 o 
   5   4  12      542.48      664.00     55.04 o 
   6   4  12       24.81       38.60     32.88 o 
   7   4  12      175.20      174.40     45.03 o 
   8   4  12      685.64      731.19     70.05 o 
  -7   5  12      336.49      252.16     43.03 o 
  -6   5  12     2118.14     2245.92     92.56 o 
  -5   5  12      598.59      564.53     42.31 o 
  -4   5  12     1033.26     1059.29     45.57 o 
  -3   5  12      270.04      272.47     27.46 o 
  -2   5  12     2924.98     2761.88     42.20 o 
  -1   5  12      883.88      753.01     23.01 o 
   0   5  12     1131.84     1109.80     26.75 o 
   1   5  12      367.68      312.71     27.29 o 
   2   5  12     1620.21     1832.70     50.24 o 
   3   5  12     2905.76     2740.44     62.40 o 
   4   5  12     1451.38     1353.32     45.92 o 
   5   5  12      483.05      335.22     42.88 o 
   6   5  12       13.36       45.03     36.45 o 
   7   5  12       53.42       -2.86     34.31 o 
   8   5  12     1988.76     1780.43     87.91 o 
  -7   6  12       82.61       32.83     35.03 o 
  -6   6  12      538.24      586.17     47.94 o 
  -5   6  12     1584.28     1614.59     59.91 o 
  -4   6  12      164.93      133.46     27.77 o 
  -3   6  12       28.69       13.66     25.73 o 
  -2   6  12       75.62       90.50     15.36 o 
  -1   6  12       52.05       62.84     12.04 o 
   0   6  12        2.52        5.37     18.32 o 
   1   6  12     3310.78     3255.29     68.48 o 
   2   6  12      502.78      538.13     32.75 o 
   3   6  12      254.96      275.97     27.24 o 
   4   6  12     4838.69     4656.50     89.71 o 
   5   6  12     1218.68     1195.06     63.61 o 
   6   6  12     1236.41     1355.16     70.05 o 
   7   6  12      326.26      250.16     49.32 o 
   8   6  12       12.88       17.15     44.31 o 
  -7   7  12       91.66       64.18     38.47 o 
  -6   7  12      375.61      297.72     41.72 o 
  -5   7  12      271.83      249.23     36.81 o 
  -4   7  12        4.81       16.61     30.73 o 
  -3   7  12     2336.87     2218.01     57.83 o 
  -2   7  12     2650.68     2623.21     42.68 o 
  -1   7  12       68.47       63.16     14.98 o 
   0   7  12     4270.74     4446.26     83.90 o 
   1   7  12       94.27      113.75     22.38 o 
   2   7  12      620.26      641.33     34.36 o 
   3   7  12     2135.81     2171.09     58.97 o 
   4   7  12      483.15      476.66     34.04 o 
   5   7  12     1374.03     1270.82     64.33 o 
   6   7  12      551.91      457.44     50.75 o 
   7   7  12       38.56       82.20     42.88 o 
   8   7  12      771.27      621.11     67.19 o 
  -7   8  12      308.69      371.33     45.27 o 
  -6   8  12       73.56       61.44     35.31 o 
  -5   8  12     1639.89     1675.75     62.37 o 
  -4   8  12        2.27       -4.61     25.41 o 
  -3   8  12     2367.02     2458.21     79.34 o 
  -2   8  12      973.08      972.12     32.40 o 
  -1   8  12     4668.00     4426.71     65.57 o 
   0   8  12      237.57      195.80     32.88 o 
   1   8  12      152.58      125.08     33.59 o 
   2   8  12        7.08       10.54     15.37 o 
   3   8  12       66.69       14.63     11.18 o 
   5   8  12      410.04      404.55     48.60 o 
   6   8  12       53.12       25.02     33.59 o 
   7   8  12      473.31      536.77     59.32 o 
  -7   9  12       93.86       89.22     42.06 o 
  -6   9  12      561.17      565.61     90.42 o 
  -5   9  12     2192.84     2168.78    174.76 o 
  -4   9  12      183.09      154.77     30.90 o 
  -3   9  12      722.23      650.26    111.50 o 
  -2   9  12      999.20     1047.88     45.39 o 
  -1   9  12     1419.51     1410.16     89.34 o 
   0   9  12        2.30       22.87     20.46 o 
   1   9  12       16.73        1.79     19.21 o 
   2   9  12      711.69      620.01     78.62 o 
   3   9  12     1241.67     1271.63     45.96 o 
   4   9  12     1890.95     1822.56     65.04 o 
   5   9  12      427.76      439.57     47.89 o 
   6   9  12      207.07      173.68     42.88 o 
   7   9  12       12.41        3.57     37.17 o 
  -6  10  12        5.35      -17.60     34.99 o 
  -5  10  12      147.74      112.93     47.17 o 
  -4  10  12      174.75      171.54     43.60 o 
  -3  10  12     1660.99     1565.73     54.58 o 
  -2  10  12      559.82      565.03     29.37 o 
  -1  10  12      298.32      309.48     23.02 o 
   0  10  12     7639.07     7599.92    223.36 o 
   1  10  12      785.28      709.05     38.66 o 
   2  10  12     1864.24     1801.52     97.21 o 
   3  10  12        5.97      -11.52     25.37 o 
   4  10  12       11.59       28.06     23.91 o 
   5  10  12     2348.33     2107.79     87.91 o 
   6  10  12        0.27       44.31     37.17 o 
   7  10  12       12.23       12.87     41.46 o 
  -6  11  12      432.50      430.28     62.90 o 
  -5  11  12        8.03       36.45     43.60 o 
  -4  11  12     1069.22      992.78     69.33 o 
  -3  11  12      323.57      292.44     32.75 o 
  -2  11  12      889.59     1074.48     34.00 o 
  -1  11  12     3362.04     3205.26     57.12 o 
   0  11  12     1470.92     1434.64     47.98 o 
   1  11  12     3215.27     3276.07     77.19 o 
   2  11  12       86.71      111.23     25.13 o 
   3  11  12     1267.48     1148.88     46.49 o 
   4  11  12     2372.85     2017.26    105.43 o 
   5  11  12      145.20       87.20     37.88 o 
   6  11  12       93.81       85.84     80.05 o 
   7  11  12       54.31       61.38     36.46 o 
  -6  12  12       41.21       80.05     52.89 o 
  -5  12  12      646.77      701.88     67.90 o 
  -4  12  12      409.17      319.49     50.75 o 
  -3  12  12       99.34       61.00     30.38 o 
  -2  12  12        9.78        4.08     17.85 o 
  -1  12  12     2321.14     2444.34     53.73 o 
   0  12  12      435.72      390.80     29.11 o 
   1  12  12     1437.38     1318.15     48.01 o 
   2  12  12       20.77       43.33     25.73 o 
   3  12  12     1487.67     1521.36     52.03 o 
   4  12  12      465.94      531.33     34.44 o 
   5  12  12      779.69      744.82     50.14 o 
   6  12  12       10.10      -46.82     46.82 o 
  -5  13  12      467.91      461.01     62.18 o 
  -4  13  12      174.94      190.02     34.32 o 
  -3  13  12       22.64       39.84     26.95 o 
  -2  13  12      207.74      235.77     26.34 o 
  -1  13  12     2755.48     2874.00     59.28 o 
   0  13  12      892.79      902.68     51.54 o 
   1  13  12       99.67      148.59     24.52 o 
   2  13  12      507.21      450.30     31.57 o 
   3  13  12      882.56      878.31     39.29 o 
   4  13  12     1063.87     1102.36     42.71 o 
   5  13  12      629.26      718.57     67.90 o 
   6  13  12       29.88      -13.49     68.97 o 
  -5  14  12       72.18      161.53     54.32 o 
  -4  14  12     1039.96     1103.99     58.25 o 
  -3  14  12      387.14      425.92     38.40 o 
  -2  14  12     2445.57     2624.64     56.83 o 
  -1  14  12      142.76      207.29     32.85 o 
   0  14  12      944.86      973.94     70.82 o 
   1  14  12      725.94      707.58     36.70 o 
   2  14  12        0.05      -21.63     25.39 o 
   3  14  12      389.81      429.86     32.61 o 
   4  14  12       18.59      -17.43     38.01 o 
   5  14  12       82.00       76.44     35.27 o 
  -4  15  12        5.77        0.81     30.50 o 
  -3  15  12      253.94      221.58     34.62 o 
  -2  15  12      509.68      490.30     40.90 o 
  -1  15  12      221.67      236.89     27.39 o 
   0  15  12     1922.81     2024.02     72.24 o 
   1  15  12      316.13      385.71     40.49 o 
   2  15  12       89.26      168.65     27.63 o 
   3  15  12      109.59      164.63     27.86 o 
   4  15  12      523.73      531.77     73.62 o 
   5  15  12       43.18       -0.71     62.90 o 
  -3  16  12       21.00       63.14     30.72 o 
  -2  16  12       18.53       50.00     31.81 o 
  -1  16  12      731.44      770.50     73.62 o 
   0  16  12      847.30      992.07     82.91 o 
   1  16  12     1064.35     1090.70     82.91 o 
   2  16  12      210.66      172.25     61.47 o 
   3  16  12      219.63      238.73     64.33 o 
   4  16  12       20.88       -5.72     60.04 o 
  -2  17  12       85.06      158.67     51.46 o 
  -1  17  12       16.58       96.49     50.75 o 
   0  17  12       79.34       60.75     52.89 o 
   1  17  12       98.16      177.26     61.47 o 
   2  17  12        3.21      -15.72     51.46 o 
   3  17  12       59.92      138.66     65.76 o 
  -1  18  12      184.59      278.04     60.04 o 
   0  18  12       99.24      199.41     59.32 o 
   1  18  12       19.80       10.72     55.04 o 
  -2 -10  13      105.17      126.51     34.04 o 
  -1 -10  13     1963.55     1936.65     69.72 o 
   0 -10  13       86.52      131.16     35.38 o 
   1 -10  13      763.88      714.44     73.62 o 
   2 -10  13      134.28      248.37     41.10 o 
   3 -10  13        9.80       -2.33     27.75 o 
  -3  -9  13       65.89       77.91     31.84 o 
  -2  -9  13      433.42      449.19     49.32 o 
  -1  -9  13       16.50       33.28     29.06 o 
   0  -9  13     3404.67     3522.42     87.68 o 
   1  -9  13       39.32       53.76     31.09 o 
   2  -9  13        7.10       49.54     31.58 o 
   3  -9  13      553.55      556.43     45.96 o 
   4  -9  13        1.30       -4.62     29.30 o 
  -4  -8  13      718.74      799.06     50.39 o 
  -3  -8  13       54.02       73.07     31.81 o 
  -2  -8  13       53.09       63.19     36.09 o 
  -1  -8  13     1239.79     1156.08     53.32 o 
   0  -8  13       56.69       26.53     29.03 o 
   1  -8  13      125.57      106.52     42.53 o 
   2  -8  13      284.69      281.70     35.37 o 
   3  -8  13      365.84      422.09     52.53 o 
   4  -8  13      423.67      444.57     57.18 o 
  -4  -7  13     1080.41     1014.01     42.55 o 
  -3  -7  13      219.68      250.24     33.61 o 
  -2  -7  13      129.49       88.00     28.18 o 
  -1  -7  13      441.85      444.23     92.92 o 
   0  -7  13      807.37      837.46     49.26 o 
   1  -7  13     2273.16     2286.79    123.65 o 
   2  -7  13      407.03      438.35     39.15 o 
   3  -7  13     1316.50     1277.92     53.90 o 
   4  -7  13      662.70      649.70     64.33 o 
   5  -7  13       17.88      -36.45     38.60 o 
  -5  -6  13     3067.18     3329.29    126.51 o 
  -4  -6  13       10.21       19.98     21.85 o 
  -3  -6  13     2563.28     2597.48     69.49 o 
  -2  -6  13      629.36      714.47     42.96 o 
  -1  -6  13      916.69      935.19     45.48 o 
   0  -6  13     3585.01     3445.46     82.38 o 
   1  -6  13       19.55        3.23     23.97 o 
   2  -6  13      296.54      291.81     46.10 o 
   3  -6  13       52.51       85.77     38.60 o 
   4  -6  13      534.68      729.76     65.76 o 
   5  -6  13        5.83       51.46     41.46 o 
   6  -6  13      141.41      197.98     49.32 o 
  -5  -5  13        5.33       66.47     46.46 o 
  -4  -5  13     1533.19     1458.73     42.97 o 
  -3  -5  13       62.34       70.37     25.72 o 
  -2  -5  13      596.19      681.49     40.68 o 
  -1  -5  13     2460.75     2269.48     63.15 o 
   0  -5  13      146.28      180.37     60.40 o 
   1  -5  13       59.91       87.91     26.28 o 
   2  -5  13     1662.38     1673.94     62.54 o 
   3  -5  13        2.53      -17.87     32.16 o 
   4  -5  13       47.96       30.09     36.09 o 
   5  -5  13      798.07      794.37     44.26 o 
   6  -5  13      285.97      342.22     35.79 o 
  -6  -4  13        6.26       -5.00     46.46 o 
  -5  -4  13      959.82      816.96     69.33 o 
  -4  -4  13      526.57      576.47     31.06 o 
  -3  -4  13       76.38       41.44     19.03 o 
  -2  -4  13     2012.56     2026.90     57.35 o 
  -1  -4  13      255.29      262.45     21.05 o 
   0  -4  13     3437.45     3539.71     51.88 o 
   1  -4  13      869.30      921.90     28.41 o 
   2  -4  13      630.11      648.38     34.73 o 
   3  -4  13     1561.72     1659.51     52.51 o 
   4  -4  13     1130.74     1095.90     43.83 o 
   5  -4  13        4.43       14.56     24.63 o 
   6  -4  13      405.98      411.06     36.29 o 
  -6  -3  13      585.12      587.67     47.89 o 
  -5  -3  13       27.29       29.30     42.88 o 
  -4  -3  13      415.93      484.10     25.05 o 
  -3  -3  13     1015.57     1034.73     29.99 o 
  -2  -3  13       23.10       38.60     17.74 o 
  -1  -3  13     2975.38     2843.39     46.46 o 
   0  -3  13     1445.42     1446.38     33.04 o 
   1  -3  13      183.45      174.94     19.90 o 
   2  -3  13       27.79       45.57     20.46 o 
   3  -3  13      408.80      356.76     30.07 o 
   4  -3  13       24.24        9.29     30.73 o 
   5  -3  13      248.25      235.87     40.74 o 
   6  -3  13      245.13      294.48     47.17 o 
   7  -3  13      234.18      269.60     67.19 o 
  -6  -2  13       27.00      118.40     34.19 o 
  -5  -2  13     1481.97     1554.69     63.61 o 
  -4  -2  13     1148.83     1102.97     57.54 o 
  -3  -2  13      292.09      354.06     24.99 o 
  -2  -2  13      865.71      811.47     26.83 o 
  -1  -2  13       80.85       99.60     19.60 o 
   0  -2  13        0.15      -17.81     17.81 o 
   1  -2  13     1443.43     1410.69     44.22 o 
   2  -2  13     3508.25     3578.60    164.03 o 
   3  -2  13      157.74      151.30     23.97 o 
   4  -2  13      139.86      185.12     37.88 o 
   5  -2  13     3054.73     3259.24    105.78 o 
   6  -2  13       34.68       79.34     38.60 o 
   7  -2  13      754.15      751.20     67.19 o 
  -6  -1  13      129.42       93.68     41.10 o 
  -5  -1  13     1834.63     1798.22     60.62 o 
  -4  -1  13      118.51      150.26     28.55 o 
  -3  -1  13        2.44       15.07     14.44 o 
  -2  -1  13     1325.00     1287.45     30.95 o 
  -1  -1  13      779.26      739.35     28.17 o 
   0  -1  13       38.54       12.38     19.13 o 
   1  -1  13     6664.73     6766.58    109.38 o 
   2  -1  13     7167.89     7091.78    113.95 o 
   3  -1  13     1325.15     1512.31     47.51 o 
   4  -1  13     1286.84     1285.11     63.61 o 
   5  -1  13      623.60      613.97     55.04 o 
   6  -1  13     1842.61     1739.69     82.20 o 
   7  -1  13      442.85      457.44     57.89 o 
  -7   0  13      124.95      183.24     39.05 o 
  -6   0  13      503.74      605.67     47.74 o 
  -5   0  13      217.34      183.25     31.83 o 
  -4   0  13     2000.26     2135.34     73.62 o 
  -3   0  13       78.79       55.15     15.45 o 
  -2   0  13       20.97       45.15     16.88 o 
  -1   0  13      469.98      539.17     26.51 o 
   0   0  13       60.47       95.65     21.21 o 
   1   0  13        3.24       -5.00     17.67 o 
   2   0  13      649.04      708.88     35.88 o 
   3   0  13       11.48        0.32     30.02 o 
   4   0  13       27.34       39.62     23.10 o 
   5   0  13      224.24      210.85     42.17 o 
   6   0  13      643.57      796.23     64.33 o 
   7   0  13      255.78      271.60     50.03 o 
  -7   1  13      173.69      210.52     40.68 o 
  -6   1  13        4.29       26.44     31.08 o 
  -5   1  13      832.98      825.64     47.25 o 
  -4   1  13      601.99      638.66     39.42 o 
  -3   1  13       18.11       12.14     13.82 o 
  -2   1  13      588.02      617.03     23.72 o 
  -1   1  13      424.81      445.30     23.25 o 
   0   1  13     1007.86      959.66     59.75 o 
   1   1  13      228.25      251.93     25.64 o 
   2   1  13     8376.17     8216.73    179.40 o 
   3   1  13     2200.73     2164.94     56.35 o 
   4   1  13     1497.73     1462.24     53.61 o 
   5   1  13      904.41      805.52     59.32 o 
   6   1  13      604.53      609.68     58.61 o 
   7   1  13       84.69       74.33     42.17 o 
  -7   2  13       65.66      163.20     40.35 o 
  -6   2  13      142.39      105.91     33.82 o 
  -5   2  13      358.61      305.95     34.86 o 
  -4   2  13       16.69       47.79     24.24 o 
  -3   2  13       80.70       59.94     18.04 o 
  -2   2  13     1630.11     1701.40     34.02 o 
  -1   2  13     2111.23     1987.65     40.81 o 
   0   2  13     1798.33     1794.91     50.79 o 
   1   2  13     3856.79     3891.43     76.06 o 
   2   2  13      441.73      505.43     33.10 o 
   3   2  13      581.43      627.54     57.18 o 
   4   2  13      231.02      278.91     29.20 o 
   5   2  13     1727.69     1786.87     76.48 o 
   6   2  13      315.11      258.02     46.46 o 
   7   2  13       53.42       72.90     39.31 o 
  -7   3  13      152.76      138.47     37.59 o 
  -6   3  13      319.37      421.85     42.82 o 
  -5   3  13      256.34      278.61     35.41 o 
  -4   3  13      321.76      301.13     31.29 o 
  -3   3  13     3488.75     3529.48     59.92 o 
  -2   3  13     3120.93     2997.13     45.36 o 
  -1   3  13     1472.23     1424.97     29.06 o 
   0   3  13       31.57       56.74     42.88 o 
   1   3  13     2479.02     2617.39     64.33 o 
   2   3  13      949.70      911.83     38.60 o 
   3   3  13      860.12      869.87     38.83 o 
   4   3  13      177.52      180.64     51.46 o 
   5   3  13     1712.88     1475.24     70.05 o 
   6   3  13      667.06      622.54     57.18 o 
   7   3  13        5.84      -25.02     37.88 o 
   8   3  13      334.21      374.53     59.32 o 
  -7   4  13      415.72      347.13     44.73 o 
  -6   4  13        9.49       40.02     32.96 o 
  -5   4  13       11.50       36.78     28.53 o 
  -4   4  13      859.77      846.51     42.31 o 
  -3   4  13      676.41      687.86     30.33 o 
  -2   4  13      910.21      918.71     26.55 o 
  -1   4  13      153.34      187.59     22.59 o 
   0   4  13      863.12      850.43     38.10 o 
   1   4  13     3393.07     3404.16    116.15 o 
   2   4  13      912.00     1002.72     55.39 o 
   3   4  13      164.26      180.92     25.25 o 
   4   4  13      630.72      627.89     38.66 o 
   5   4  13      870.33      857.70     56.46 o 
   6   4  13     4051.86     3870.35    120.08 o 
   7   4  13       53.09      100.78     44.31 o 
   8   4  13        4.93       46.46     45.03 o 
  -7   5  13        5.90      -32.43     32.43 o 
  -6   5  13      609.62      564.63     55.75 o 
  -5   5  13      283.27      241.38     73.98 o 
  -4   5  13      671.79      643.22     39.33 o 
  -3   5  13       90.59       65.74     29.82 o 
  -2   5  13     4614.36     4476.93     58.53 o 
  -1   5  13      278.49      242.65     15.99 o 
   0   5  13     2798.89     2926.31     65.95 o 
   1   5  13      311.77      312.46     29.06 o 
   2   5  13     2592.52     2518.65     66.47 o 
   3   5  13       19.37       28.59     21.23 o 
   4   5  13        9.29       18.59     22.08 o 
   5   5  13     2452.56     2201.42     84.34 o 
   6   5  13       71.03       60.75     38.60 o 
   7   5  13       52.89       45.74     37.88 o 
  -7   6  13       26.98        4.08     35.41 o 
  -6   6  13      329.85      385.45     43.24 o 
  -5   6  13     1828.96     1810.75    108.64 o 
  -4   6  13      875.89      979.07     45.99 o 
  -3   6  13     4567.44     4501.91     87.71 o 
  -2   6  13        0.49       33.03     14.74 o 
  -1   6  13     1722.56     1690.87     37.10 o 
   0   6  13       97.42      110.63     22.49 o 
   1   6  13     2342.41     2350.23     58.36 o 
   2   6  13      593.29      658.71    103.28 o 
   3   6  13       21.12      -20.05     20.05 o 
   4   6  13        7.92       29.13     23.40 o 
   5   6  13      233.13      225.74     31.45 o 
   6   6  13      299.22      304.48     47.17 o 
   7   6  13      231.34      163.68     47.17 o 
  -7   7  13        6.31      -38.95     38.95 o 
  -6   7  13      142.76      199.35     37.03 o 
  -5   7  13      610.05      669.98     46.50 o 
  -4   7  13     1230.40     1156.06     48.74 o 
  -3   7  13     1551.56     1559.15     42.48 o 
  -2   7  13      825.21      820.50     30.02 o 
  -1   7  13      321.70      311.95     28.55 o 
   0   7  13      589.10      575.41     34.86 o 
   1   7  13     1472.26     1447.38     47.60 o 
   2   7  13     1208.01     1114.46     56.46 o 
   3   7  13      462.91      519.62     50.03 o 
   4   7  13       91.92       58.55     23.74 o 
   5   7  13      154.91      129.83     28.95 o 
   6   7  13       66.35       65.76     38.60 o 
   7   7  13      331.05      270.89     49.32 o 
  -6   8  13       52.32       17.85     40.38 o 
  -5   8  13       24.56       40.40     32.10 o 
  -4   8  13       27.03      -29.90     34.31 o 
  -3   8  13     4859.63     4652.36     74.03 o 
  -2   8  13     1215.92     1252.73     36.01 o 
  -1   8  13       74.84      132.39     26.02 o 
   0   8  13      223.72      243.12     29.66 o 
   1   8  13     2656.89     2558.30     91.49 o 
   2   8  13     5132.44     4860.67     91.97 o 
   3   8  13      447.91      383.24     32.30 o 
   4   8  13        1.95        0.36     23.25 o 
   5   8  13       28.00       32.81     26.15 o 
   6   8  13       11.30       -2.14     36.45 o 
   7   8  13      482.07      437.42     55.75 o 
  -6   9  13      161.20      176.71     39.97 o 
  -5   9  13       10.24      108.07     34.09 o 
  -4   9  13     2784.81     2687.51     71.07 o 
  -3   9  13        0.64       59.51     43.96 o 
  -2   9  13      891.10      859.19     32.07 o 
  -1   9  13      204.79      177.28     74.69 o 
   0   9  13      158.08      144.38     38.60 o 
   1   9  13      312.69      195.80     86.13 o 
   2   9  13     2150.41     1825.52    140.09 o 
   3   9  13      485.01      459.25     34.11 o 
   4   9  13      695.38      672.36     40.90 o 
   5   9  13       35.97       20.99     31.09 o 
   6   9  13      558.94      535.35     55.75 o 
   7   9  13      533.40      534.63     59.32 o 
  -6  10  13        2.33       63.75     37.03 o 
  -5  10  13       64.09       46.46     43.60 o 
  -4  10  13       12.33       13.58     37.88 o 
  -2  10  13     1487.24     1467.42     40.56 o 
  -1  10  13       39.74       82.49     56.11 o 
   0  10  13      150.55      131.47     26.77 o 
   1  10  13     1211.81     1033.11     44.73 o 
   2  10  13      344.11      333.42     32.60 o 
   3  10  13      717.66      730.89     61.83 o 
   4  10  13     1848.15     1796.79     83.27 o 
   5  10  13       74.23       57.44     27.96 o 
   6  10  13      235.71      178.69     46.46 o 
   7  10  13      352.77      337.36     55.04 o 
  -6  11  13      592.71      583.23     68.62 o 
  -5  11  13        1.20       56.46     45.03 o 
  -4  11  13        4.67       76.48     42.17 o 
  -3  11  13     2895.57     2968.43     72.08 o 
  -2  11  13      540.72      630.54     40.79 o 
  -1  11  13     4672.22     4679.61     92.48 o 
   0  11  13      377.14      361.69     77.91 o 
   1  11  13        4.08        2.58     23.46 o 
   2  11  13      159.09      175.79     29.31 o 
   3  11  13      501.73      557.51     39.93 o 
   4  11  13     2392.45     2342.22     90.06 o 
   5  11  13      732.92      773.88     46.23 o 
   6  11  13      118.05       96.49     43.60 o 
  -5  12  13       10.19        4.29     43.60 o 
  -4  12  13        2.53      -12.57     37.17 o 
  -3  12  13        2.26       28.66     45.39 o 
  -2  12  13      740.46      697.98     35.96 o 
  -1  12  13      133.96      216.72     26.63 o 
   0  12  13        2.07       -9.28     22.99 o 
   1  12  13      166.97      184.06     29.56 o 
   2  12  13        6.42       12.91     25.52 o 
   3  12  13     1156.55     1347.73     52.05 o 
   4  12  13      198.75      157.99     30.82 o 
   5  12  13       29.10       20.73     39.31 o 
   6  12  13       33.67        1.70     34.31 o 
  -5  13  13        2.50       32.88     46.46 o 
  -4  13  13      106.02      112.57     32.85 o 
  -3  13  13       58.94      141.11     55.04 o 
  -2  13  13      118.45      111.45     25.52 o 
  -1  13  13      257.49      241.29     27.95 o 
   0  13  13     1190.13     1161.95     41.44 o 
   1  13  13     2973.46     3059.88     87.45 o 
   2  13  13      483.56      536.63     39.89 o 
   3  13  13      410.96      400.36     32.95 o 
   4  13  13      355.71      366.07     34.90 o 
   5  13  13      828.53      968.30     63.97 o 
   6  13  13     1776.07     1919.20    166.54 o 
  -4  14  13       57.63      107.64     62.90 o 
  -3  14  13      141.70      234.44     48.60 o 
  -2  14  13       16.12       35.87     29.81 o 
  -1  14  13       59.35       66.43     25.02 o 
   0  14  13     1039.42     1030.26     43.71 o 
   1  14  13      231.55      248.46     29.32 o 
   2  14  13     2898.63     3034.00    105.77 o 
   3  14  13      391.29      289.15     36.31 o 
   4  14  13        7.93      -20.25     25.41 o 
   5  14  13       71.65       52.36     53.96 o 
  -4  15  13      280.95      287.03     39.15 o 
  -3  15  13       16.20       67.90     45.74 o 
  -2  15  13      265.70      328.93     38.05 o 
  -1  15  13      382.72      414.23     32.86 o 
   0  15  13       71.92       42.85     24.33 o 
   1  15  13      458.81      445.89     33.11 o 
   2  15  13      984.37      994.33     42.30 o 
   3  15  13      121.31      175.01     29.39 o 
   4  15  13      214.70      157.09     30.07 o 
  -3  16  13        4.27       70.05     45.74 o 
  -2  16  13      671.91      734.76     62.54 o 
  -1  16  13       57.13       78.64     25.88 o 
   0  16  13       22.14       21.96     24.68 o 
   1  16  13       27.13       42.88     57.18 o 
   2  16  13        0.47        7.86     57.89 o 
   3  16  13     3537.08     3591.60    140.81 o 
   4  16  13       21.37      159.39     67.19 o 
  -1  17  13       71.56       87.91     54.32 o 
   0  17  13        6.58       85.77     55.75 o 
   1  17  13       14.56       -4.29     57.89 o 
   2  17  13     1117.67     1074.98     92.20 o 
  -2  -9  14      182.95      166.97     36.35 o 
  -1  -9  14      208.76      229.38     38.14 o 
   0  -9  14       50.19       47.17     31.79 o 
   1  -9  14      202.68      239.21     39.11 o 
   2  -9  14      227.84      226.40     60.04 o 
   3  -9  14      206.19      258.29     40.18 o 
  -3  -8  14     1709.41     1835.71    124.72 o 
  -2  -8  14      676.75      747.69     49.18 o 
  -1  -8  14       52.27       81.44     44.67 o 
   0  -8  14      589.02      592.87     49.32 o 
   1  -8  14        8.82       28.59     29.82 o 
   2  -8  14      385.70      327.70     38.88 o 
   3  -8  14      778.39      934.12     56.27 o 
   4  -8  14       34.42       -5.00     40.74 o 
  -4  -7  14      551.01      566.29     36.94 o 
  -3  -7  14      177.03      215.77     57.18 o 
  -2  -7  14      257.27      290.80     48.60 o 
  -1  -7  14      102.44      127.14     38.24 o 
   0  -7  14        4.00      -26.15     26.15 o 
   1  -7  14      102.76      177.47     32.24 o 
   2  -7  14        5.75      -36.90     46.82 o 
   3  -7  14      450.23      507.47     62.18 o 
   4  -7  14       87.30       95.06     43.60 o 
  -4  -6  14      143.13      166.64     26.71 o 
  -3  -6  14        1.80        7.10     26.53 o 
  -2  -6  14      268.09      329.16     36.11 o 
  -1  -6  14     3156.99     3089.35     78.82 o 
   0  -6  14     3944.69     3884.12    109.71 o 
   1  -6  14      231.83      223.81     33.24 o 
   2  -6  14     1160.38     1222.34     54.83 o 
   3  -6  14        2.66      -35.02     35.02 o 
   4  -6  14      402.82      448.15     58.61 o 
   5  -6  14      287.35      344.51     56.46 o 
  -5  -5  14       57.98       60.04     48.60 o 
  -4  -5  14      389.89      424.09     40.03 o 
  -3  -5  14        1.14       -4.17     20.49 o 
  -2  -5  14     1696.71     1738.57     57.62 o 
  -1  -5  14      885.19      809.09     92.56 o 
   0  -5  14     2658.63     2502.83     68.92 o 
   1  -5  14      653.22      634.82     42.45 o 
   2  -5  14      729.72      816.96     62.18 o 
   3  -5  14      877.37      817.67     67.90 o 
   4  -5  14      231.01      260.17     50.03 o 
   5  -5  14       23.20        3.57     40.74 o 
  -5  -4  14       38.61       64.33     47.17 o 
  -4  -4  14     1254.72     1302.27     77.91 o 
  -3  -4  14       56.10       79.72     21.72 o 
  -2  -4  14     1323.66     1339.85     93.99 o 
  -1  -4  14       39.57       39.46     26.00 o 
   0  -4  14      160.35      183.57     28.55 o 
   1  -4  14      103.54       99.20     24.38 o 
   2  -4  14     2591.95     2653.21     72.29 o 
   3  -4  14      347.15      285.16     31.14 o 
   4  -4  14      162.07      152.22     28.98 o 
   5  -4  14      270.90      349.79     35.50 o 
   6  -4  14        2.96       20.73     28.30 o 
  -6  -3  14       42.69       55.75     49.32 o 
  -5  -3  14      878.37     1001.36     78.62 o 
  -4  -3  14      128.19      175.83     42.88 o 
  -3  -3  14        5.50       22.40     18.66 o 
  -2  -3  14      878.67      884.38     29.52 o 
  -1  -3  14     1756.49     1748.65     37.36 o 
   0  -3  14        9.65      -11.47     16.47 o 
   1  -3  14     5018.97     4922.56     74.75 o 
   2  -3  14     1206.69     1308.50     43.96 o 
   3  -3  14     2023.17     2162.82     80.05 o 
   4  -3  14       84.14      123.65     36.45 o 
   5  -3  14      278.72      220.14     42.17 o 
   6  -3  14      680.86      620.40     60.04 o 
  -6  -2  14        1.50       33.59     48.60 o 
  -5  -2  14     1912.48     1988.47     66.71 o 
  -4  -2  14     1629.21     1738.54     75.05 o 
  -3  -2  14      755.24      742.89     32.98 o 
  -2  -2  14     1352.16     1338.27     32.74 o 
  -1  -2  14     3625.77     3630.26     62.21 o 
   0  -2  14      553.07      554.51     34.04 o 
   1  -2  14      123.55      167.02     24.75 o 
   2  -2  14     1687.72     1759.40     51.30 o 
   3  -2  14      913.29      835.54     55.75 o 
   4  -2  14      613.17      595.38     53.61 o 
   5  -2  14       11.14      -12.15     32.88 o 
   6  -2  14       22.21       77.19     40.03 o 
  -6  -1  14      500.87      521.85     46.75 o 
  -5  -1  14       25.22       35.37     29.54 o 
  -4  -1  14      736.60      680.27     34.11 o 
  -3  -1  14       78.88       98.63     23.59 o 
  -2  -1  14      604.32      575.81     34.35 o 
  -1  -1  14      877.30      965.72     32.14 o 
   0  -1  14       52.15       28.85     20.43 o 
   1  -1  14       34.64       39.33     21.44 o 
   2  -1  14     3145.04     3123.65     68.48 o 
   3  -1  14      920.23      937.89     41.69 o 
   4  -1  14     1763.34     1665.36     75.05 o 
   5  -1  14        6.33      -13.58     33.59 o 
   6  -1  14      728.10      850.55     68.62 o 
   7  -1  14        9.99       15.01     41.46 o 
  -6   0  14     1382.73     1414.96     59.13 o 
  -5   0  14      225.25      186.53     33.76 o 
  -4   0  14       77.03       82.24     22.54 o 
  -3   0  14       20.45       23.91     15.18 o 
  -2   0  14     3231.11     3229.87     57.70 o 
  -1   0  14     1356.01     1377.19     36.42 o 
   0   0  14      763.30      714.11     38.95 o 
   1   0  14       16.54       21.67     20.70 o 
   2   0  14      510.17      432.70     51.46 o 
   3   0  14     3622.90     3676.76     85.41 o 
   4   0  14     1036.67     1141.98     45.13 o 
   5   0  14      964.43     1034.24     65.04 o 
   6   0  14        3.23       23.59     37.88 o 
   7   0  14       41.83       85.77     44.31 o 
  -6   1  14      393.62      347.38     41.00 o 
  -5   1  14      617.66      644.19     45.18 o 
  -4   1  14      121.45      133.52     28.59 o 
  -3   1  14     1573.32     1583.15     35.10 o 
  -2   1  14      184.82      200.01     17.90 o 
  -1   1  14     1987.63     1978.26     42.06 o 
   0   1  14     1440.86     1513.08     76.48 o 
   1   1  14      135.59      146.30     28.95 o 
   2   1  14      401.56      373.42     30.31 o 
   3   1  14      189.50      231.20     29.06 o 
   4   1  14       23.89       42.49     23.30 o 
   5   1  14      796.73      916.31     62.90 o 
   6   1  14       88.47      106.50     40.74 o 
   7   1  14       25.45       65.04     43.60 o 
  -6   2  14      641.79      594.75     66.11 o 
  -5   2  14      936.47      893.46     66.83 o 
  -4   2  14      114.18      137.87     28.29 o 
  -3   2  14        2.29        9.95     23.60 o 
  -2   2  14     1977.80     1910.67     36.43 o 
  -1   2  14     1701.34     1744.78     53.72 o 
   0   2  14       10.93        2.85     19.92 o 
   1   2  14     1682.91     1818.71     72.55 o 
   2   2  14      143.25      170.63     24.51 o 
   3   2  14      303.52      330.50     31.32 o 
   4   2  14        6.56        1.77     21.37 o 
   5   2  14     3069.87     3122.01    105.78 o 
   6   2  14     2272.32     2483.03     98.64 o 
   7   2  14      411.64      327.35     52.18 o 
  -6   3  14      403.14      291.07     41.30 o 
  -5   3  14     1878.53     1747.53     61.13 o 
  -4   3  14       59.53        8.22     24.48 o 
  -3   3  14       26.01       11.68     17.66 o 
  -2   3  14     1241.07     1228.89     30.69 o 
  -1   3  14      141.10      143.37     26.27 o 
   0   3  14     1305.25     1247.51     44.71 o 
   1   3  14      360.09      280.31     63.26 o 
   2   3  14      916.13      894.71     39.89 o 
   3   3  14     1619.50     1618.92     51.28 o 
   4   3  14      489.32      458.65     54.32 o 
   5   3  14      239.42      233.72     41.46 o 
   6   3  14      155.75      177.97     41.46 o 
   7   3  14       27.09       47.17     42.88 o 
  -6   4  14     3012.88     3012.77     83.28 o 
  -5   4  14      204.12      196.55     34.60 o 
  -4   4  14     2542.00     2588.68     99.35 o 
  -3   4  14      393.31      414.42     41.41 o 
  -2   4  14       21.57       40.78     14.56 o 
  -1   4  14     1013.51     1025.66     43.19 o 
   0   4  14      786.26      766.35     37.14 o 
   1   4  14     3527.41     3722.58    115.43 o 
   2   4  14      543.93      513.87     80.41 o 
   3   4  14       39.07       42.97     22.22 o 
   4   4  14      166.40      153.90     28.55 o 
   5   4  14      176.71      117.93     37.17 o 
   6   4  14       49.69       73.62     39.31 o 
   7   4  14       71.97      106.50     45.74 o 
  -6   5  14      185.40      151.08     38.54 o 
  -5   5  14     1891.80     1925.13     63.97 o 
  -4   5  14      293.23      291.74     32.05 o 
  -3   5  14      347.98      326.81     25.82 o 
  -2   5  14        1.90        0.58     14.25 o 
  -1   5  14        2.82       27.36     22.49 o 
   0   5  14       84.58       98.05     24.76 o 
   1   5  14      534.41      533.20     35.12 o 
   2   5  14      324.15      343.37     37.88 o 
   3   5  14      101.17      102.40     25.73 o 
   4   5  14      273.15      287.87     42.53 o 
   5   5  14        9.60       24.30     23.75 o 
   6   5  14      161.58      170.11     41.46 o 
   7   5  14      182.82      228.00     50.75 o 
  -6   6  14      239.73      280.39     40.49 o 
  -5   6  14      892.59      934.06     51.28 o 
  -4   6  14      194.03      267.21     32.76 o 
  -3   6  14     1187.09     1100.87     36.28 o 
  -2   6  14       97.18       58.17     17.09 o 
  -1   6  14       14.05        0.00     24.30 o 
   0   6  14      841.68      879.77     38.91 o 
   1   6  14     2337.80     2272.38     58.86 o 
   2   6  14     5818.64     5525.30    200.84 o 
   3   6  14     1137.41      952.04     58.61 o 
   4   6  14     2055.79     1833.58    100.78 o 
   5   6  14      488.33      537.16     39.93 o 
   6   6  14        1.94       57.18     39.31 o 
   7   6  14       17.75       45.74     40.74 o 
  -6   7  14      224.41      262.87     41.42 o 
  -5   7  14        1.57      -27.77     29.87 o 
  -4   7  14     1650.45     1646.15     85.05 o 
  -3   7  14       19.50       35.85     19.16 o 
  -2   7  14     1399.58     1294.57     50.53 o 
  -1   7  14     5031.12     4992.13    126.15 o 
   0   7  14      196.16      151.25     26.77 o 
   1   7  14      189.86      175.18     26.80 o 
   2   7  14      391.29      392.08     55.75 o 
   3   7  14      550.59      490.11     69.69 o 
   4   7  14        6.35       29.66     23.75 o 
   5   7  14     1538.41     1495.60     54.05 o 
   6   7  14        3.06       11.44     35.02 o 
   7   7  14      482.51      492.46     60.75 o 
  -6   8  14      287.65      304.73     42.64 o 
  -5   8  14      104.75      100.02     33.31 o 
  -4   8  14       24.79       -5.72     40.03 o 
  -3   8  14       30.64       20.45     37.30 o 
  -2   8  14        1.48       -6.52     23.17 o 
  -1   8  14     1785.64     1848.96     55.93 o 
   0   8  14     1143.73     1046.63    128.65 o 
   1   8  14      149.69      135.80     25.25 o 
   2   8  14        8.70       14.55     21.21 o 
   3   8  14       13.96       47.53     24.26 o 
   4   8  14     2849.28     2801.49     71.51 o 
   5   8  14        3.05       49.00     27.26 o 
   6   8  14     1428.86     1358.02     74.33 o 
   7   8  14        4.74        5.72     42.17 o 
  -6   9  14        3.56       29.12     34.29 o 
  -5   9  14       70.55       51.84     33.13 o 
  -4   9  14        2.37        9.63     39.31 o 
  -3   9  14      445.21      539.05     38.05 o 
  -2   9  14     2777.13     2728.66    161.89 o 
  -1   9  14      287.30      331.78     32.84 o 
   0   9  14     3674.62     3575.57     79.33 o 
   1   9  14      380.99      354.74     43.96 o 
   2   9  14      525.07      485.28     85.41 o 
   3   9  14      698.26      715.46     60.04 o 
   4   9  14        0.46       -4.70     32.16 o 
   5   9  14     1929.85     1849.76     82.20 o 
   6   9  14      112.35       52.89     38.60 o 
   7   9  14       13.77       49.32     44.31 o 
  -6  10  14       88.22       43.00     37.26 o 
  -5  10  14      114.64      120.08     45.74 o 
  -4  10  14      151.46      208.54     32.36 o 
  -3  10  14       23.80      -20.82     24.01 o 
  -2  10  14     2751.00     2678.87     99.35 o 
  -1  10  14      306.36      323.78     48.60 o 
   0  10  14     1169.13     1089.13     44.73 o 
   1  10  14      856.06      810.57     40.18 o 
   2  10  14      564.37      624.73     77.19 o 
   3  10  14      210.22      322.97     81.12 o 
   4  10  14     1152.75     1039.24     65.76 o 
   5  10  14      618.01      630.26     44.40 o 
   6  10  14       36.26       37.88     42.88 o 
  -5  11  14      369.45      387.39     57.18 o 
  -4  11  14       27.26      -16.00     20.37 o 
  -3  11  14     1444.19     1435.21     77.19 o 
  -2  11  14       28.17       11.94     27.01 o 
  -1  11  14      786.86      803.80     42.94 o 
   0  11  14      494.61      489.55     37.90 o 
   1  11  14     2445.37     2420.73     84.34 o 
   2  11  14      102.39       77.09     26.44 o 
   3  11  14      788.15      795.31     46.75 o 
   4  11  14      485.89      520.50     70.40 o 
   5  11  14      103.62      142.78     33.08 o 
   6  11  14      559.02      502.47     58.61 o 
  -5  12  14     1265.42     1375.89     82.91 o 
  -4  12  14      147.12      181.20     34.19 o 
  -3  12  14      209.64      204.42     45.03 o 
  -2  12  14       23.59      -10.18     24.07 o 
  -1  12  14      750.75      733.44     71.83 o 
   0  12  14     3814.27     3459.80     79.57 o 
   1  12  14        9.01        5.06     24.75 o 
   2  12  14     1999.13     1842.65     57.35 o 
   3  12  14      692.74      761.92     46.24 o 
   4  12  14      168.16      147.94     33.10 o 
   5  12  14      194.29      188.41     34.36 o 
   6  12  14       25.97       27.16     41.46 o 
  -5  13  14      178.95       99.42     36.38 o 
  -4  13  14      360.82      506.76     63.61 o 
  -3  13  14      214.29      122.94     45.03 o 
  -2  13  14      405.77      435.96     33.34 o 
  -1  13  14      269.00      243.10     42.47 o 
   0  13  14      698.19      734.93     38.67 o 
   1  13  14     1618.76     1380.93     51.80 o 
   2  13  14      529.60      516.93     39.56 o 
   3  13  14       32.89       12.99     28.25 o 
   4  13  14      312.32      250.64     36.13 o 
   5  13  14      402.00      433.20     48.39 o 
  -4  14  14      443.42      594.67     69.33 o 
  -3  14  14       76.98       93.63     45.03 o 
  -2  14  14        8.76      -11.86     30.05 o 
  -1  14  14      110.50      152.33     32.70 o 
   0  14  14     1504.10     1415.10     47.01 o 
   1  14  14      160.41      125.20     28.11 o 
   2  14  14      366.77      414.10     44.70 o 
   3  14  14     1176.76     1273.17     47.89 o 
   4  14  14      512.82      560.41     39.45 o 
   5  14  14      414.32      490.36     87.91 o 
  -3  15  14      770.43      914.16     73.62 o 
  -2  15  14       22.68       47.28     36.45 o 
  -1  15  14       89.49      102.11     27.46 o 
   0  15  14       42.05       14.06     23.94 o 
   1  15  14      118.34      106.05     26.95 o 
   2  15  14      704.37      710.22     39.65 o 
   3  15  14      165.45      223.15     46.46 o 
   4  15  14       11.80       -0.32     26.76 o 
  -2  16  14      546.68      684.01     65.04 o 
  -1  16  14       11.43       30.79     25.50 o 
   0  16  14        1.62        8.87     29.24 o 
   1  16  14      343.31      348.36     42.39 o 
   2  16  14        9.55       -7.64     49.31 o 
   3  16  14       27.26      -19.30     62.18 o 
  -1  17  14      170.50      180.83     58.61 o 
   0  17  14      106.47       81.48     57.89 o 
   1  17  14      211.27      327.35     70.05 o 
   2  17  14      270.76      305.20     73.62 o 
  -2  -8  15      150.70      211.49     42.53 o 
  -1  -8  15     2288.19     2454.11    105.07 o 
   0  -8  15      163.69      212.62     45.03 o 
   1  -8  15      246.33      281.25    104.71 o 
   2  -8  15      194.01      195.28     38.32 o 
  -3  -7  15      567.95      569.47     45.45 o 
  -2  -7  15       84.86      102.78     30.31 o 
  -1  -7  15      125.95      131.10     32.53 o 
   0  -7  15     1761.79     1791.88    174.04 o 
   1  -7  15       22.50       46.84     29.92 o 
   2  -7  15      173.01      170.46     34.91 o 
   3  -7  15      349.24      272.32     52.18 o 
  -4  -6  15      335.47      368.09     58.61 o 
  -3  -6  15       41.26       87.02     24.75 o 
  -2  -6  15      581.79      590.08     44.73 o 
  -1  -6  15      449.48      352.77     37.24 o 
   0  -6  15      319.39      381.01     45.03 o 
   1  -6  15      524.77      541.93     43.70 o 
   2  -6  15      989.44      997.07     70.76 o 
   3  -6  15       12.19       -2.14     42.88 o 
   4  -6  15      244.15      144.38     47.89 o 
  -4  -5  15     2485.21     2251.45     97.92 o 
  -3  -5  15       10.49        5.07     21.73 o 
  -2  -5  15     1463.10     1276.11     52.53 o 
  -1  -5  15       33.49       17.27     27.74 o 
   0  -5  15       12.47        5.69     58.61 o 
   1  -5  15     2222.29     2430.14    102.92 o 
   2  -5  15      218.38      320.21     51.46 o 
   3  -5  15     1623.35     1736.12     90.06 o 
   4  -5  15       58.13       90.77     39.31 o 
   5  -5  15       56.92       98.64     47.89 o 
  -5  -4  15     1308.06     1359.45     87.20 o 
  -4  -4  15        4.11       35.02     41.46 o 
  -3  -4  15     1647.22     1698.07     47.16 o 
  -2  -4  15       53.50       52.41     27.28 o 
  -1  -4  15     1207.30     1322.76     54.05 o 
   0  -4  15       35.39        6.43     37.88 o 
   1  -4  15        1.68       -6.43     35.02 o 
   2  -4  15       55.17       19.30     38.60 o 
   3  -4  15      645.34      686.87     62.90 o 
   4  -4  15      517.52      453.23    161.89 o 
   5  -4  15      281.88      338.63     35.28 o 
  -5  -3  15        2.17       97.21     49.32 o 
  -4  -3  15     1108.20      995.64     71.47 o 
  -3  -3  15      968.42      889.20     44.22 o 
  -2  -3  15       45.85       21.24     23.50 o 
  -1  -3  15     4991.62     4813.24     75.84 o 
   0  -3  15        5.25        8.81     18.27 o 
   1  -3  15       42.34       43.12     19.18 o 
   2  -3  15      956.38     1004.62     36.84 o 
   3  -3  15      195.98      180.17     34.67 o 
   4  -3  15      280.79      270.17     44.31 o 
   5  -3  15      481.79      466.01     52.89 o 
   6  -3  15        1.62       28.67     28.90 o 
  -5  -2  15      365.11      289.90     36.01 o 
  -4  -2  15      153.27      163.99     31.45 o 
  -3  -2  15      335.10      327.96     26.13 o 
  -2  -2  15     4197.34     4200.76     66.95 o 
  -1  -2  15       42.45       60.83     20.45 o 
   0  -2  15     2342.18     2168.23     66.79 o 
   1  -2  15     1194.14     1141.18     44.73 o 
   2  -2  15       25.63       39.65     23.74 o 
   3  -2  15     1870.76     2009.87     82.91 o 
   4  -2  15       14.30      -17.15     32.16 o 
   5  -2  15        0.46      -23.59     34.31 o 
   6  -2  15      428.66      436.00     55.75 o 
  -5  -1  15        0.34        2.93     24.70 o 
  -4  -1  15        3.65       22.42     26.50 o 
  -3  -1  15       47.78       67.66     19.81 o 
  -2  -1  15      303.25      381.94     22.77 o 
  -1  -1  15     1017.08     1003.11     43.16 o 
   0  -1  15      331.09      369.28     32.02 o 
   1  -1  15       43.82       72.29     37.88 o 
   2  -1  15        4.04      -21.15     21.15 o 
   3  -1  15        0.93      -15.72     34.31 o 
   4  -1  15       62.62       20.01     34.31 o 
   5  -1  15      123.12      122.22     41.46 o 
   6  -1  15     1485.88     1353.02     73.62 o 
  -6   0  15       34.82       15.10     32.60 o 
  -5   0  15      620.05      719.87     62.90 o 
  -4   0  15      378.36      413.85     30.37 o 
  -3   0  15      589.67      613.01     31.25 o 
  -2   0  15       39.72       39.31     16.41 o 
  -1   0  15      333.06      366.58     32.35 o 
   0   0  15       35.89       25.30     28.23 o 
   1   0  15       26.72       -1.07     21.98 o 
   2   0  15     4718.31     4683.59    111.14 o 
   3   0  15     1071.15     1175.76     65.76 o 
   4   0  15       10.84      -16.38     23.74 o 
   5   0  15     3308.03     3164.18    109.36 o 
   6   0  15      716.45      893.43     70.76 o 
  -6   1  15       16.92       26.94     34.83 o 
  -5   1  15      934.48     1038.40     52.77 o 
  -4   1  15      215.46      197.43     25.71 o 
  -3   1  15       15.29       16.70     19.60 o 
  -2   1  15     1259.96     1296.35     46.11 o 
  -1   1  15      153.37      186.16     28.53 o 
   0   1  15     2387.78     2232.62     59.34 o 
   1   1  15     3225.77     3373.84     74.01 o 
   2   1  15      236.24      275.88     41.46 o 
   3   1  15     2169.93     2350.09     87.91 o 
   4   1  15       32.09       68.38     35.02 o 
   5   1  15       83.86       77.91     39.31 o 
   6   1  15      400.36      416.70     55.75 o 
   7   1  15       17.14       28.59     39.31 o 
  -6   2  15     1935.89     2039.23     69.48 o 
  -5   2  15      285.00      347.69     37.91 o 
  -4   2  15      898.91      933.08     38.03 o 
  -3   2  15      437.43      401.63     26.69 o 
  -2   2  15        1.05       13.71     17.43 o 
  -1   2  15     2420.04     2430.58     62.66 o 
   0   2  15      157.28      155.60     45.39 o 
   1   2  15     1465.74     1394.43     48.01 o 
   2   2  15       54.36       49.45     24.75 o 
   3   2  15      591.04      601.77     38.92 o 
   4   2  15      194.75      190.99     30.82 o 
   5   2  15      670.75      728.33     62.90 o 
   6   2  15      403.98      467.44     55.75 o 
   7   2  15       16.32       33.59     40.74 o 
  -6   3  15       32.56       56.98     34.11 o 
  -5   3  15      625.96      664.97     45.72 o 
  -4   3  15      311.93      274.95     27.63 o 
  -3   3  15        2.69      -10.54     18.45 o 
  -2   3  15      334.99      353.60     32.85 o 
  -1   3  15        4.52      -19.93     30.38 o 
   0   3  15        2.04       23.64     22.45 o 
   1   3  15      170.27      192.95     43.96 o 
   2   3  15     6906.30     7042.19    121.02 o 
   3   3  15       79.83      112.64     31.09 o 
   4   3  15     2447.36     2491.71     66.96 o 
   5   3  15      119.33      154.39     42.88 o 
   6   3  15      638.40      790.51     67.19 o 
   7   3  15      153.27      173.68     51.46 o 
  -6   4  15      319.75      202.51     77.55 o 
  -5   4  15      728.24      861.03    100.06 o 
  -4   4  15      721.75      860.66     37.68 o 
  -3   4  15        3.56        9.20     19.01 o 
  -2   4  15      893.72      830.12     48.25 o 
  -1   4  15     2565.10     2575.72     64.40 o 
   0   4  15      506.78      555.80     36.89 o 
   1   4  15     5439.01     5246.21     98.03 o 
   2   4  15      178.52      182.79     27.24 o 
   3   4  15      708.29      729.30     41.94 o 
   4   4  15      138.30      144.28     38.24 o 
   5   4  15      552.35      583.02     48.60 o 
   6   4  15        1.28        1.43     36.45 o 
   7   4  15        0.44       21.44     44.31 o 
  -6   5  15        1.08      -12.97     92.20 o 
  -5   5  15        0.89        8.17     31.03 o 
  -4   5  15       95.53       62.94     23.53 o 
  -3   5  15     2641.21     2671.44     53.70 o 
  -2   5  15      273.73      279.45     32.07 o 
  -1   5  15     5972.16     5647.88    104.87 o 
   0   5  15     1094.36     1164.26     54.68 o 
   1   5  15       36.38       36.41     28.95 o 
   2   5  15     2054.42     2114.45     59.53 o 
   3   5  15      412.48      471.22     47.53 o 
   4   5  15      336.09      410.90     36.13 o 
   5   5  15     1402.39     1338.25     52.26 o 
   6   5  15      487.55      508.18     57.18 o 
   7   5  15      275.82      248.02     52.89 o 
  -6   6  15        1.99       59.56     33.89 o 
  -5   6  15      270.32      290.47     37.65 o 
  -4   6  15      326.74      314.21     28.82 o 
  -3   6  15     2669.88     2605.97     97.21 o 
  -2   6  15      142.86      116.41     28.53 o 
  -1   6  15      244.99      244.87     30.50 o 
   0   6  15      231.76      292.28     31.29 o 
   1   6  15      861.75      872.58     47.17 o 
   2   6  15      661.31      672.75     40.93 o 
   3   6  15      380.34      398.34     51.46 o 
   4   6  15     2275.81     2113.67    176.19 o 
   5   6  15       59.75       70.10     28.09 o 
   6   6  15      795.78      751.91     65.76 o 
   7   6  15      890.46      859.84     75.05 o 
  -6   7  15      189.44      159.01     54.68 o 
  -5   7  15      432.61      522.02     43.75 o 
  -4   7  15       73.45      106.78     24.85 o 
  -3   7  15      811.91      717.61     64.33 o 
  -2   7  15     4019.01     4106.83     88.44 o 
  -1   7  15      450.22      509.15     36.64 o 
   0   7  15     2765.60     2668.25     73.98 o 
   1   7  15      379.65      370.16     33.54 o 
   2   7  15     1071.93     1131.15     46.73 o 
   3   7  15     1004.36      876.86     62.54 o 
   4   7  15       59.72       64.52     27.37 o 
   5   7  15     1396.72     1329.62     54.31 o 
   6   7  15       75.94      125.80     44.31 o 
   7   7  15        2.39      -32.88     38.60 o 
  -6   8  15      406.95      407.55     45.99 o 
  -5   8  15      693.68      821.60     50.64 o 
  -4   8  15     1706.26     1776.57     59.02 o 
  -3   8  15      814.36      796.23     67.19 o 
  -2   8  15      177.98      181.22     30.21 o 
  -1   8  15      755.91      781.78     42.92 o 
   0   8  15      472.21      518.16     56.82 o 
   1   8  15      520.94      517.83     44.67 o 
   2   8  15      156.76      157.18     29.54 o 
   3   8  15        1.32       11.64     24.51 o 
   4   8  15      305.09      330.29     34.86 o 
   5   8  15     1049.37      990.97     50.00 o 
   6   8  15       81.91      142.23     47.17 o 
  -5   9  15      623.48      650.03     47.62 o 
  -4   9  15      176.57       71.47     42.88 o 
  -3   9  15        1.34      -36.45     36.45 o 
  -2   9  15     1447.44     1483.60     55.57 o 
  -1   9  15      456.04      418.70     39.67 o 
   0   9  15       15.43       41.85     24.00 o 
   1   9  15     1287.04     1340.95     77.19 o 
   2   9  15      580.92      646.34     62.18 o 
   3   9  15     1761.30     1634.25     56.04 o 
   4   9  15      269.75      262.87     39.67 o 
   5   9  15      124.19      137.17     32.80 o 
   6   9  15        1.27      -20.01     40.03 o 
  -5  10  15        8.15      -31.25     31.25 o 
  -4  10  15       55.46       12.87     43.60 o 
  -3  10  15      443.50      451.72     57.89 o 
  -2  10  15      769.53      807.62     47.50 o 
  -1  10  15      577.89      669.91     63.61 o 
   0  10  15      784.31      533.18    199.06 o 
   1  10  15      109.19      172.97     43.60 o 
   3  10  15     1761.90     1807.59     86.48 o 
   4  10  15       15.37       22.81     24.21 o 
   5  10  15      233.58      214.24     33.47 o 
   6  10  15      195.68      132.23     47.17 o 
  -5  11  15      257.80      412.41     66.47 o 
  -4  11  15      320.44      390.97     60.04 o 
  -3  11  15        5.73        2.14     19.30 o 
  -2  11  15      233.89      121.91     82.20 o 
  -1  11  15      350.95      325.97     35.71 o 
   0  11  15      440.11      548.71     39.15 o 
   1  11  15      115.71      145.18     30.32 o 
   2  11  15      400.44      395.30     37.86 o 
   3  11  15      242.63      276.81     34.32 o 
   4  11  15      110.72      114.63     31.79 o 
   5  11  15        4.69        7.40     28.05 o 
   6  11  15        6.92       67.19     45.74 o 
  -5  12  15      512.53       39.31     23.59 o 
  -4  12  15      835.38      906.30     76.48 o 
  -3  12  15      323.42      320.21     54.32 o 
  -2  12  15      525.67      456.82     40.42 o 
  -1  12  15       17.38        5.16     28.95 o 
   0  12  15     1873.20     1846.59     59.13 o 
   1  12  15       45.28       28.97     32.88 o 
   2  12  15      409.80      455.84     72.19 o 
   3  12  15        3.86       -1.79     28.30 o 
   4  12  15      667.59      661.67     68.26 o 
   5  12  15     1135.40     1236.51     80.77 o 
  -4  13  15       20.85       -2.86     43.60 o 
  -3  13  15      600.41      592.52     65.76 o 
  -2  13  15       29.32       18.09     45.43 o 
  -1  13  15     1276.26     1285.36     48.91 o 
   0  13  15       62.92       91.30     30.04 o 
   1  13  15       76.16      109.34     30.55 o 
   2  13  15      194.52      207.50     48.96 o 
   3  13  15      225.35      209.44     60.04 o 
   4  13  15       16.40       47.17     32.07 o 
   5  13  15      762.02      783.90     52.03 o 
  -3  14  15       91.38      237.30     52.89 o 
  -2  14  15       30.79       52.72     33.83 o 
  -1  14  15      727.50      758.74     40.56 o 
   0  14  15      153.84      170.00     29.71 o 
   1  14  15      659.18      639.31     39.41 o 
   2  14  15      857.58      842.04     43.29 o 
   3  14  15      596.83      667.92     41.13 o 
   4  14  15        0.77      -20.87     52.93 o 
  -3  15  15       26.04       -8.58     43.60 o 
  -2  15  15      103.28      190.12     49.32 o 
  -1  15  15      198.88      164.69     29.36 o 
   0  15  15       26.87       22.64     26.33 o 
   1  15  15      371.33      409.29     34.73 o 
   2  15  15      117.55       78.47     28.74 o 
   3  15  15      132.32      142.21     30.73 o 
   4  15  15      230.87      148.27     34.95 o 
  -2  16  15      996.34     1016.37     77.91 o 
  -1  16  15       21.11      -19.33     25.92 o 
   0  16  15       37.30       31.14     30.08 o 
   1  16  15      495.72      530.89     38.11 o 
   2  16  15      497.68      607.81     41.05 o 
  -1  -7  16      291.61      291.97     39.41 o 
   0  -7  16        2.91       -8.23     29.20 o 
   1  -7  16      557.52      533.94     45.99 o 
   2  -7  16       17.70      -26.45     42.17 o 
  -2  -6  16      941.85      992.46     53.06 o 
  -1  -6  16       83.98       87.96     33.35 o 
   0  -6  16      111.85      117.58     33.36 o 
   1  -6  16      158.90      165.11     48.60 o 
   2  -6  16      469.95      553.93     64.33 o 
   3  -6  16       39.20       35.74     46.46 o 
  -3  -5  16        8.51      -22.28     22.28 o 
  -2  -5  16       47.37       68.90     31.56 o 
  -1  -5  16      208.62      218.34     33.86 o 
   0  -5  16      341.83      312.34     55.75 o 
   1  -5  16       81.61       42.17     41.46 o 
   2  -5  16      754.41      820.53     71.47 o 
   3  -5  16     1118.08     1213.64     81.48 o 
   4  -5  16       20.54       20.73     14.29 o 
  -4  -4  16       23.80       33.59     42.17 o 
  -3  -4  16       65.57       52.81     29.30 o 
  -2  -4  16      248.89      347.30     35.10 o 
  -1  -4  16     1744.82     1844.05     86.48 o 
   0  -4  16     1186.11     1324.43     80.05 o 
   1  -4  16     1030.14      934.17     68.62 o 
   2  -4  16       19.44      -23.59     39.31 o 
   3  -4  16        1.89       87.20     41.46 o 
   4  -4  16      494.10      115.07     30.73 o 
   5  -4  16       36.16       85.77     45.74 o 
  -4  -3  16      437.57      490.32     59.32 o 
  -3  -3  16      680.26      719.07    109.36 o 
  -2  -3  16      141.03      145.09     42.88 o 
  -1  -3  16      296.97      263.74     47.89 o 
   0  -3  16      975.23      939.18     65.76 o 
   1  -3  16      250.33      244.32     68.97 o 
   2  -3  16      290.24      252.81     26.35 o 
   3  -3  16      748.30      797.77     37.08 o 
   4  -3  16      341.44      410.98     50.75 o 
   5  -3  16       76.77      236.97     41.81 o 
  -5  -2  16        3.08        3.57     45.74 o 
  -4  -2  16      710.87      689.73     65.04 o 
  -3  -2  16       61.65       42.87     20.16 o 
  -2  -2  16      282.39      351.84     27.62 o 
  -1  -2  16        0.28       31.48     20.24 o 
   0  -2  16      351.56      338.47     26.36 o 
   1  -2  16        0.39      -13.45     21.98 o 
   2  -2  16     2894.92     2910.48     69.99 o 
   3  -2  16      426.51      549.30     39.31 o 
   4  -2  16      391.16      420.27     52.18 o 
   5  -2  16      967.04      862.70     67.90 o 
  -5  -1  16        2.15       26.66     30.72 o 
  -4  -1  16      366.34      348.98     57.89 o 
  -3  -1  16        2.15        2.94     19.70 o 
  -2  -1  16      328.11      274.65     26.82 o 
  -1  -1  16     1365.78     1364.44     40.93 o 
   0  -1  16      572.27      522.36     37.08 o 
   1  -1  16     1527.38     1419.51     49.26 o 
   2  -1  16       11.40       -9.82     23.74 o 
   3  -1  16     1569.79     1540.28     75.05 o 
   4  -1  16      234.35      330.20     34.62 o 
   5  -1  16      694.29      802.66     65.76 o 
   6  -1  16      664.82      687.59     67.19 o 
  -5   0  16     1747.98     1891.45     53.59 o 
  -4   0  16      755.79      846.68     40.67 o 
  -3   0  16     1294.45     1253.97     39.97 o 
  -2   0  16        1.01      -19.18     19.18 o 
  -1   0  16       18.75       42.65     24.92 o 
   0   0  16     2113.62     2054.35     59.63 o 
   1   0  16     1341.09     1287.67     48.25 o 
   2   0  16      353.72      377.67     42.53 o 
   3   0  16      950.43      866.78     44.71 o 
   4   0  16       15.31       15.18     26.02 o 
   5   0  16      248.79      212.99     46.46 o 
   6   0  16      307.37      338.08     51.46 o 
  -5   1  16       93.43      183.69     29.37 o 
  -4   1  16       75.96       72.07     24.00 o 
  -3   1  16      727.30      695.29     40.67 o 
  -2   1  16       31.04        2.50     25.78 o 
  -1   1  16     2256.12     2237.46     63.15 o 
   0   1  16       83.47       58.29     25.76 o 
   1   1  16      613.75      609.47     39.11 o 
   2   1  16     3508.56     3302.12     80.41 o 
   3   1  16      143.95      180.50     29.81 o 
   4   1  16      635.40      730.84     44.98 o 
   5   1  16      285.55      382.39     50.75 o 
   6   1  16      556.87      700.45     66.47 o 
  -5   2  16        1.41       28.64     25.61 o 
  -4   2  16      367.43      488.40     32.04 o 
  -3   2  16      131.58      114.36     42.17 o 
  -2   2  16     3168.17     3225.27     77.91 o 
  -1   2  16     2092.63     2131.87     72.19 o 
   0   2  16      423.45      445.69     36.07 o 
   1   2  16     2832.83     2723.61     68.47 o 
   2   2  16      619.73      633.17     40.16 o 
   3   2  16      201.34      199.06     31.33 o 
   4   2  16      276.64      301.66     34.86 o 
   5   2  16       81.66       95.78     40.74 o 
   6   2  16      199.10      127.94     42.88 o 
  -5   3  16      242.78      342.10     33.30 o 
  -4   3  16      474.85      430.95     30.78 o 
  -3   3  16      326.70      250.16     47.17 o 
  -2   3  16      203.25      271.12     33.82 o 
  -1   3  16     1064.84     1211.94     48.17 o 
   0   3  16      502.93      483.20     36.39 o 
   1   3  16       35.20      109.23     26.22 o 
   2   3  16      991.16     1042.69     47.25 o 
   3   3  16       10.32       33.24     26.28 o 
   4   3  16       16.52        6.43     27.29 o 
   5   3  16      152.44      250.16     47.89 o 
   6   3  16      830.12      964.19     75.05 o 
  -6   4  16       42.42       24.97     34.80 o 
  -5   4  16       72.97        4.86     52.89 o 
  -4   4  16      166.12      173.12     38.60 o 
  -3   4  16     2457.63     2543.07    100.06 o 
  -2   4  16       50.89       63.33     26.77 o 
  -1   4  16      541.95      536.01     38.83 o 
   0   4  16      467.00      448.98     36.64 o 
   1   4  16     1874.76     1980.30     59.89 o 
   2   4  16       48.40       67.54     25.78 o 
   3   4  16      119.88      128.65     27.54 o 
   4   4  16      361.29      302.19     34.48 o 
   5   4  16     1169.37     1112.94     51.54 o 
   6   4  16      875.88      907.01     66.47 o 
  -6   5  16        8.52       22.46     35.33 o 
  -5   5  16     2455.49     2645.76     76.29 o 
  -4   5  16      188.45      203.70     47.89 o 
  -3   5  16      706.45      637.55     62.18 o 
  -2   5  16     2023.24     2067.37     63.39 o 
  -1   5  16      138.90      270.03     32.16 o 
   0   5  16     1477.69     1502.31     88.99 o 
   1   5  16      169.78      163.15     28.53 o 
   2   5  16     1137.69     1254.02     50.79 o 
   3   5  16       17.27       22.35     26.00 o 
   4   5  16      332.30      351.27     36.01 o 
   5   5  16      310.91      338.62     40.03 o 
   6   5  16      394.75      439.57     58.61 o 
  -5   6  16      285.07      319.96     46.10 o 
  -4   6  16     1787.97     1868.35     87.91 o 
  -3   6  16      439.63      432.42     57.18 o 
  -2   6  16     1079.82     1189.41     59.32 o 
  -1   6  16        3.83       18.33     25.76 o 
   0   6  16      299.51      310.88     35.38 o 
   1   6  16     1803.45     1756.68     57.85 o 
   2   6  16     1010.97      952.66     46.99 o 
   3   6  16       83.73       47.41     28.02 o 
   4   6  16      112.54      124.33     30.12 o 
   5   6  16      100.15       68.62     29.92 o 
   6   6  16       74.12       48.60     43.60 o 
  -5   7  16      240.13      170.82     52.18 o 
  -4   7  16      135.72      150.10     45.03 o 
  -3   7  16        4.60       36.45     41.46 o 
  -2   7  16     1311.04     1125.25     50.03 o 
  -1   7  16       14.68       12.97     50.03 o 
   0   7  16      384.56      400.40     38.60 o 
   1   7  16     1030.38      965.20     45.13 o 
   2   7  16     1587.30     1583.03     67.90 o 
   3   7  16     2046.95     1792.51     59.07 o 
   4   7  16      472.50      391.68     55.04 o 
   5   7  16      693.21      611.14     43.94 o 
   6   7  16      179.98      123.65     45.03 o 
  -5   8  16       28.26       31.45     49.32 o 
  -4   8  16       33.73       92.92     47.17 o 
  -3   8  16     2099.97     2032.02     89.34 o 
  -2   8  16      518.16      611.48     56.46 o 
  -1   8  16      411.58      404.55     36.85 o 
   0   8  16      862.11      923.43     44.73 o 
   1   8  16      529.35      550.12     39.38 o 
   2   8  16     1538.91     1533.82     87.91 o 
   3   8  16     1103.28     1210.54     51.02 o 
   4   8  16       65.32       -6.94     28.53 o 
   5   8  16       86.51       94.22     55.39 o 
   6   8  16       71.40       44.31     44.31 o 
  -5   9  16      232.38      368.09     64.33 o 
  -4   9  16        4.73      -42.88     42.88 o 
  -3   9  16      128.90      150.81     47.17 o 
  -2   9  16     1155.75     1052.83     65.40 o 
  -1   9  16       78.94      109.44     28.30 o 
   0   9  16       37.21       73.96     28.25 o 
   1   9  16      592.21      553.92     40.68 o 
   2   9  16        1.28       34.85     26.95 o 
   3   9  16      980.05      955.19     85.05 o 
   4   9  16       32.23       49.32     29.82 o 
   5   9  16     1700.96     1600.29     61.63 o 
   6   9  16       54.76      -18.58     42.17 o 
  -5  10  16        4.86       42.88     52.18 o 
  -4  10  16      529.17      620.40     70.05 o 
  -3  10  16       51.19       77.91     45.03 o 
  -2  10  16      115.32      164.84     32.76 o 
  -1  10  16      764.62      916.48     46.73 o 
   0  10  16       29.59       47.39     27.04 o 
   1  10  16      983.60      864.74     48.75 o 
   2  10  16      193.93      257.16     35.33 o 
   3  10  16       21.60       -4.92     25.21 o 
   4  10  16     2267.49     2353.66     97.21 o 
   5  10  16      590.33      669.96     47.25 o 
   6  10  16     1458.03     1476.67     86.48 o 
  -4  11  16       30.59       30.02     47.89 o 
  -3  11  16       63.62      -35.74     41.46 o 
  -2  11  16       96.96      163.89     50.03 o 
  -1  11  16     1014.55      909.16     66.47 o 
   1  11  16      267.25      194.52     31.73 o 
   2  11  16     1091.84     1056.54     49.34 o 
   3  11  16      118.95       89.71     31.05 o 
   4  11  16       99.80       76.19     31.51 o 
   5  11  16      473.64      409.88     43.16 o 
  -4  12  16       74.52       35.02     23.59 o 
  -3  12  16        2.43       12.15     31.45 o 
  -2  12  16      555.69      622.81     47.25 o 
  -1  12  16      504.86      433.25     39.77 o 
   0  12  16      447.05      479.86     40.63 o 
   1  12  16        0.95      -10.67     27.28 o 
   2  12  16      607.10      580.97     48.60 o 
   3  12  16      845.13      899.80     72.55 o 
   4  12  16      112.51       66.54     44.67 o 
   5  12  16       14.99       18.53     31.85 o 
  -4  13  16       93.05       95.78     52.18 o 
  -3  13  16      127.36      215.14     53.61 o 
  -2  13  16      154.86       88.84     33.25 o 
  -1  13  16        8.38       22.42     47.17 o 
   0  13  16        2.05        0.08     28.05 o 
   1  13  16     1951.85     1916.08     64.43 o 
   2  13  16      216.09      212.82     35.63 o 
   3  13  16     1636.79     1935.85    112.22 o 
   4  13  16        1.88        2.74     32.24 o 
  -3  14  16      714.91      841.26     75.76 o 
  -2  14  16      147.30      108.53     34.40 o 
  -1  14  16      455.90      440.24     35.77 o 
   0  14  16      872.15      876.07     58.07 o 
   1  14  16      562.32      578.29     44.97 o 
   2  14  16      996.09     1117.50     54.58 o 
   3  14  16      189.19      124.25     35.87 o 
   4  14  16       95.19       98.50     35.79 o 
  -2  15  16      377.10      405.98     60.75 o 
  -1  15  16       14.28       -1.15     27.50 o 
   0  15  16       19.40      -26.65     26.65 o 
   1  15  16      559.85      480.19     38.21 o 
   2  15  16       52.40       75.48     30.05 o 
   3  15  16       93.13      100.79     32.07 o 
   0  16  16      125.52       39.73     27.69 o 
   1  16  16       11.65       -8.40     31.71 o 
  -1  -6  17     1369.94     1187.19     79.34 o 
   0  -6  17      418.97      491.03     62.90 o 
   1  -6  17      733.62      613.25     68.62 o 
   2  -6  17        6.22        4.29     46.46 o 
  -2  -5  17       12.13       17.87     44.31 o 
  -1  -5  17      386.84      350.94     58.61 o 
   0  -5  17      468.37      579.66     66.47 o 
   1  -5  17      170.88      170.11     50.03 o 
   2  -5  17       18.08       51.46     42.88 o 
   3  -5  17      876.01      890.57     80.05 o 
  -3  -4  17      185.18      160.10     47.89 o 
  -2  -4  17      743.11      615.40     64.33 o 
  -1  -4  17      268.05      221.57     51.46 o 
   0  -4  17      265.03      180.12     50.75 o 
   1  -4  17      250.88      202.99     50.75 o 
   2  -4  17     1874.44     1822.60     92.92 o 
   3  -4  17       82.10      120.79     48.60 o 
   4  -4  17      519.23      499.61     63.61 o 
  -3  -3  17      413.01      373.81     53.61 o 
  -2  -3  17      539.35      558.22     60.75 o 
  -1  -3  17      728.07      693.30     64.33 o 
   0  -3  17     1342.45     1277.25     80.05 o 
   1  -3  17       76.95       87.20     41.46 o 
   2  -3  17      301.18      370.24     55.75 o 
   3  -3  17      759.49      742.62     70.76 o 
   4  -3  17        1.24       33.59     40.03 o 
  -3  -2  17     1281.61     1172.90     70.05 o 
  -2  -2  17      259.79      204.42     45.74 o 
  -1  -2  17      874.23      815.36     37.34 o 
   0  -2  17      201.35      228.86     26.40 o 
   1  -2  17        4.66       28.72     20.83 o 
   2  -2  17      160.01      211.21     31.08 o 
   3  -2  17      502.87      545.31     40.12 o 
   4  -2  17       29.74       40.74     39.31 o 
   5  -2  17      247.53      284.47     50.75 o 
  -4  -1  17      737.59      657.57     65.04 o 
  -3  -1  17       32.45       27.25     27.78 o 
  -2  -1  17       90.19       72.35     29.44 o 
  -1  -1  17     4333.14     4070.39     72.14 o 
   0  -1  17       22.46       48.91     25.72 o 
   1  -1  17        2.17       -7.64     23.69 o 
   2  -1  17        1.27      -10.13     24.41 o 
   3  -1  17       19.29       62.12     28.79 o 
   4  -1  17      471.24      471.73     56.46 o 
   5  -1  17      493.64      602.53     62.90 o 
  -4   0  17       56.70       77.19     44.31 o 
  -3   0  17        8.34       20.20     26.36 o 
  -2   0  17     2337.49     2401.96     81.27 o 
  -1   0  17        6.49       35.87     26.44 o 
   0   0  17     2195.53     2191.13     62.66 o 
   1   0  17       11.77       46.66     25.49 o 
   2   0  17        5.88      -23.97     23.97 o 
   3   0  17       27.50       44.15     28.23 o 
   4   0  17      574.46      516.76     58.61 o 
   5   0  17       19.38       26.45     41.46 o 
  -5   1  17       34.81       50.85     33.08 o 
  -4   1  17       78.60      150.81     48.60 o 
  -3   1  17        4.69        6.74     25.07 o 
  -2   1  17     1031.73     1061.21     77.55 o 
  -1   1  17     3388.03     3399.47     79.81 o 
   0   1  17       39.17       46.63     26.53 o 
   1   1  17       52.19       32.32     25.76 o 
   2   1  17      153.50      178.71     31.45 o 
   3   1  17      191.09      227.92     33.36 o 
   4   1  17        9.26      -27.28     27.28 o 
   5   1  17       17.42      -33.59     35.74 o 
  -5   2  17      148.46      125.08     52.89 o 
  -4   2  17      246.25      237.30     52.18 o 
  -3   2  17       22.71       67.90     41.46 o 
  -2   2  17        0.23      -26.25     26.95 o 
  -1   2  17      668.37      664.26     42.92 o 
   0   2  17      134.24      138.89     46.10 o 
   1   2  17       14.37       -9.77     29.30 o 
   2   2  17      507.31      601.19     41.43 o 
   3   2  17       36.15       43.96     26.79 o 
   4   2  17      403.17      365.24     53.61 o 
   5   2  17      653.35      486.74     56.46 o 
   6   2  17      208.84      235.15     50.03 o 
  -5   3  17     3073.82     3061.26    120.79 o 
  -4   3  17       52.77       70.76     45.03 o 
  -3   3  17        6.54      -38.60     38.60 o 
  -2   3  17      159.72      138.72     31.95 o 
  -1   3  17      398.30      413.91     36.88 o 
   0   3  17     1012.76      983.96     45.72 o 
   1   3  17     1171.86     1177.28     48.51 o 
   2   3  17       52.19       57.39     27.24 o 
   3   3  17     1405.27     1429.39     52.55 o 
   4   3  17      227.58      215.42     38.60 o 
   5   3  17      283.63      319.08     36.38 o 
   6   3  17      291.85      276.61     51.46 o 
  -5   4  17        3.01       25.73     48.60 o 
  -4   4  17      409.75      476.74     62.18 o 
  -3   4  17        2.96      -26.45     40.03 o 
  -2   4  17        0.78       -1.39     28.02 o 
  -1   4  17       67.41       80.59     29.06 o 
   0   4  17      454.30      366.40     35.61 o 
   1   4  17      668.10      615.95     40.42 o 
   2   4  17       28.06       21.02     32.16 o 
   3   4  17      792.25      804.16     47.25 o 
   4   4  17      632.21      689.02     66.47 o 
   5   4  17      512.27      533.34     44.95 o 
   6   4  17      109.47      151.53     50.75 o 
  -5   5  17      890.02      795.51     77.19 o 
  -4   5  17      199.74      254.45     55.04 o 
  -3   5  17       57.51       92.20     45.03 o 
  -2   5  17      181.26      177.66     32.66 o 
  -1   5  17      351.11      339.71     36.88 o 
   0   5  17       40.65       69.23     28.23 o 
   1   5  17      161.85      114.42     28.53 o 
   2   5  17     4087.43     4324.18     93.70 o 
   3   5  17      368.29      416.97     37.86 o 
   4   5  17      956.16     1075.69     72.90 o 
   5   5  17      440.67      365.08     38.66 o 
   6   5  17      383.37      459.58     62.90 o 
  -5   6  17       31.15      115.07     52.89 o 
  -4   6  17       30.58       55.04     47.17 o 
  -3   6  17      153.12      135.09     45.03 o 
  -2   6  17      601.20      659.55     82.55 o 
  -1   6  17      573.21      587.48     61.47 o 
   0   6  17     1158.82     1099.32     48.26 o 
   1   6  17     1036.55      922.29     46.71 o 
   2   6  17      476.28      462.92    101.49 o 
   3   6  17      975.43     1002.98     48.68 o 
   4   6  17      576.78      490.75     41.43 o 
   5   6  17      542.68      606.46     44.67 o 
   6   6  17       35.18       22.87     44.31 o 
  -5   7  17        2.00       -1.43     49.32 o 
  -4   7  17        5.06       21.44     46.46 o 
  -3   7  17      335.43      311.63     51.46 o 
  -2   7  17       12.64       -0.13     28.79 o 
  -1   7  17      596.88      594.52    108.28 o 
   0   7  17      339.17      317.32     36.29 o 
   1   7  17      617.32      655.48     44.47 o 
   2   7  17      746.73      626.79     56.82 o 
   3   7  17       53.21       75.07     30.55 o 
   4   7  17       15.21      -25.19     27.96 o 
   5   7  17     1084.91     1111.25     54.82 o 
   6   7  17      133.04      154.39     50.75 o 
  -5   8  17        6.78      -30.73     44.31 o 
  -4   8  17      260.54      338.08     56.46 o 
  -3   8  17        7.40      -22.16     36.45 o 
  -2   8  17       81.94      155.78     32.84 o 
  -1   8  17     3444.82     3337.29    136.52 o 
   0   8  17       42.27       23.94     34.67 o 
   1   8  17     2139.83     2078.08     65.17 o 
   2   8  17       20.98       37.88     33.59 o 
   3   8  17      110.50      120.40     30.07 o 
   4   8  17     1530.30     1457.25     58.62 o 
   5   8  17       40.45      105.29     32.60 o 
   6   8  17      676.92      725.47     71.47 o 
  -4   9  17        0.58       67.90     47.89 o 
  -3   9  17      504.79      491.03     62.18 o 
  -2   9  17      874.20      949.99     59.68 o 
  -1   9  17      147.57      201.23     42.88 o 
   0   9  17      810.09      806.59     67.54 o 
   1   9  17      537.88      449.19     39.93 o 
   2   9  17     1082.83     1154.89     62.90 o 
   3   9  17      344.60      409.63     40.28 o 
   4   9  17      203.02      275.78     83.98 o 
   5   9  17      816.82      627.55     70.05 o 
  -4  10  17     1055.29     1086.41     85.77 o 
  -3  10  17       54.72       -4.29     44.31 o 
  -2  10  17      175.31      161.05     35.12 o 
  -1  10  17      944.43      929.39     60.04 o 
   0  10  17     2022.68     1944.30     70.76 o 
   1  10  17       18.57       -6.37     28.02 o 
   2  10  17      765.87      722.86     48.01 o 
   3  10  17       70.05       47.25     32.52 o 
   4  10  17       76.66       54.57     30.57 o 
   5  10  17      124.28      154.96     35.41 o 
  -4  11  17      150.75      157.24     54.32 o 
  -3  11  17       47.48       70.05     48.60 o 
  -2  11  17      882.75      721.07     49.27 o 
  -1  11  17       21.00      -12.72     29.06 o 
   0  11  17      579.72      565.55     43.61 o 
   1  11  17     2665.32     2471.49    136.16 o 
   2  11  17      714.81      807.66     72.90 o 
   3  11  17       20.79       42.02     23.23 o 
   4  11  17      348.95      400.97     58.61 o 
   5  11  17       19.17        3.11     51.82 o 
  -3  12  17      490.39      417.41     60.04 o 
  -2  12  17      137.83       33.04     35.38 o 
  -1  12  17      243.57      195.61     60.75 o 
   0  12  17      409.40      471.42     41.41 o 
   1  12  17        9.41       37.84     29.49 o 
   2  12  17      289.73      230.05     36.64 o 
   3  12  17        4.75      -30.57     30.57 o 
   4  12  17       62.35       10.22     51.82 o 
  -3  13  17      460.08      406.69     61.47 o 
  -2  13  17      156.35      168.77     41.10 o 
  -1  13  17      189.25      243.92     43.60 o 
   0  13  17        2.42       11.09     28.90 o 
   1  13  17      940.00      864.39     60.75 o 
   2  13  17       27.74       33.77     34.31 o 
   3  13  17      236.51      301.36     47.17 o 
   4  13  17       64.13       64.89     35.12 o 
  -2  14  17       73.16       77.72     35.33 o 
  -1  14  17      111.09       55.97     36.00 o 
   0  14  17      455.23      442.51     93.27 o 
   1  14  17       62.18      101.75     34.32 o 
   2  14  17       51.49       81.72     58.61 o 
   3  14  17       40.86       52.91     34.11 o 
  -1  15  17      129.41      160.75     32.48 o 
   0  15  17      406.43      376.31     37.50 o 
   1  15  17        0.97      -24.37     34.69 o 
   2  15  17      184.46      177.40     33.90 o 
  -1  -4  18        3.22       34.31     44.31 o 
   0  -4  18       17.97       36.45     47.89 o 
   1  -4  18        1.37       -8.58     45.74 o 
   2  -4  18      285.91      360.95     58.61 o 
  -2  -3  18       20.60       20.73     42.17 o 
  -1  -3  18      215.36      357.37     55.04 o 
   0  -3  18      332.31      335.93     57.18 o 
   1  -3  18       11.84       53.61     45.74 o 
   2  -3  18      266.94      240.87     51.46 o 
   3  -3  18      409.51      499.61     65.76 o 
  -3  -2  18       83.34      162.96     45.03 o 
  -2  -2  18      291.47      268.74     50.75 o 
  -1  -2  18      536.41      549.64     62.90 o 
   0  -2  18      100.11       50.03     42.88 o 
   1  -2  18     1391.36     1463.03     59.03 o 
   2  -2  18      128.48      133.76     33.95 o 
   3  -2  18       44.16       39.88     50.75 o 
   4  -2  18       90.73       87.20     44.31 o 
  -2  -1  18       90.26       82.15     24.43 o 
  -1  -1  18        4.05       33.86     25.33 o 
   0  -1  18      119.78      158.14     32.88 o 
   1  -1  18       13.89       43.53     27.54 o 
   2  -1  18      776.78      728.85     45.18 o 
   3  -1  18     1409.10     1438.67     55.59 o 
  -4   0  18        4.69      -11.44     42.88 o 
  -3   0  18       60.02       17.87     42.17 o 
  -2   0  18      147.04      178.92     26.49 o 
  -1   0  18       61.93      103.78     58.61 o 
   0   0  18      452.93      527.71     48.60 o 
   1   0  18      223.30      207.24     32.33 o 
   2   0  18     1461.90     1331.38     55.39 o 
   3   0  18      123.60      144.67     31.84 o 
   4   0  18     1276.66     1292.26     78.62 o 
  -4   1  18      639.54      677.58     70.05 o 
  -3   1  18       20.97       25.02     42.17 o 
  -2   1  18     1460.64     1350.37     74.33 o 
  -1   1  18      373.89      396.04     49.67 o 
   0   1  18       78.99       58.24     28.75 o 
   1   1  18     1558.59     1639.04     56.34 o 
   2   1  18      222.41      209.09     32.07 o 
   3   1  18     1730.24     1734.08     60.62 o 
   4   1  18       44.52       51.43     39.67 o 
   5   1  18        1.03        6.43     43.60 o 
  -4   2  18      724.25      740.48     74.33 o 
  -3   2  18     1799.55     2062.76     95.06 o 
  -2   2  18       34.53       -0.93     29.56 o 
  -1   2  18      243.57      260.93     35.10 o 
   0   2  18      500.96      475.61     39.56 o 
   1   2  18      666.48      722.30     44.73 o 
   2   2  18       42.68       41.38     28.25 o 
   3   2  18      678.40      673.94     63.26 o 
   4   2  18       54.61        4.86     29.49 o 
   5   2  18       25.88       89.34     44.31 o 
  -4   3  18      184.23      206.56     54.32 o 
  -3   3  18      975.56     1038.53     74.33 o 
  -2   3  18       84.84       79.89     31.01 o 
  -1   3  18     2092.68     2022.97     64.91 o 
   0   3  18      190.24      185.45     33.95 o 
   1   3  18      123.62       50.06     29.26 o 
   2   3  18     4016.94     4101.60    119.72 o 
   3   3  18       26.19       67.54     31.33 o 
   4   3  18       52.71       42.88     29.61 o 
   5   3  18      319.52      314.30     39.56 o 
  -4   4  18      528.48      606.11     68.62 o 
  -3   4  18      142.70      237.30     52.18 o 
  -2   4  18     3179.79     3165.27     81.83 o 
  -1   4  18      854.74      933.74     49.41 o 
   0   4  18     2426.46     2580.47     71.45 o 
   1   4  18       54.19       65.13     38.24 o 
   2   4  18      299.09      367.57     37.65 o 
   3   4  18      867.70      800.56     49.52 o 
   4   4  18       17.19        5.72     30.32 o 
   5   4  18       88.68      125.00     35.37 o 
  -4   5  18       62.60       45.74     48.60 o 
  -3   5  18      218.41      253.02     52.89 o 
  -2   5  18     1394.80     1431.16     55.57 o 
  -1   5  18      190.27      178.14     34.09 o 
   0   5  18        1.57       26.08     33.59 o 
   1   5  18       61.82       77.20     30.07 o 
   2   5  18      100.71       61.71     37.88 o 
   3   5  18      147.00       97.54     35.02 o 
   4   5  18      141.08      135.72     34.04 o 
   5   5  18      154.17      170.98     36.13 o 
  -4   6  18       63.32       43.60     44.31 o 
  -3   6  18      428.05      513.19     63.61 o 
  -2   6  18      176.18      138.40     35.74 o 
  -1   6  18     1617.00     1678.56     60.86 o 
   0   6  18      547.19      541.50    101.49 o 
   1   6  18      337.43      440.60     39.67 o 
   2   6  18      415.21      325.90     37.90 o 
   3   6  18      248.28      309.44     39.31 o 
   4   6  18       12.39       -8.03     30.55 o 
   5   6  18      631.21      569.65     65.04 o 
  -4   7  18      451.31      517.48     64.33 o 
  -3   7  18      772.41      871.28     73.62 o 
  -2   7  18     2439.63     2420.79     81.12 o 
  -1   7  18       75.99       63.70     29.54 o 
   0   7  18      258.61      206.84     33.10 o 
   1   7  18       76.90       81.57     51.82 o 
   2   7  18      417.84      411.43     40.39 o 
   3   7  18      401.24      493.32     43.66 o 
   4   7  18       53.62       46.78     32.33 o 
   5   7  18        3.13       -3.07     31.58 o 
  -4   8  18      699.84      780.50     76.48 o 
  -3   8  18       55.78       39.31     46.46 o 
  -2   8  18       43.25       89.35     62.90 o 
  -1   8  18      910.06      842.36     51.02 o 
   0   8  18      287.44      350.94     37.40 o 
   1   8  18       45.52       67.48     30.57 o 
   2   8  18       67.28       60.55     30.78 o 
   3   8  18      786.00      837.60     51.80 o 
   4   8  18       85.02       89.98     33.85 o 
   5   8  18       44.14       48.48     34.55 o 
  -4   9  18       34.86       35.02     50.03 o 
  -3   9  18       11.23       57.18     47.89 o 
  -2   9  18     1189.40     1021.62    102.57 o 
  -1   9  18        8.87        1.14     30.04 o 
   0   9  18       49.63       97.03     37.52 o 
   1   9  18      269.16      330.77     41.81 o 
   2   9  18      689.63      719.20     87.56 o 
   3   9  18      626.80      671.87     47.76 o 
   4   9  18      752.09      732.62     49.53 o 
   5   9  18        4.89      -14.95     40.03 o 
  -3  10  18      104.89       47.17     47.89 o 
  -2  10  18       53.09       18.60     29.30 o 
  -1  10  18      240.12      280.09     37.31 o 
   0  10  18        0.50       37.43     34.31 o 
   1  10  18      165.90      173.00     33.03 o 
   2  10  18       67.10       64.67     32.33 o 
   3  10  18      630.44      649.28     49.23 o 
   4  10  18      144.35      148.86     35.87 o 
  -3  11  18       85.74      102.21     45.74 o 
  -2  11  18      435.15      425.68     42.82 o 
  -1  11  18       91.93      160.86     36.09 o 
   0  11  18      401.03      385.89     40.85 o 
   1  11  18       51.96       68.57     32.36 o 
   2  11  18       71.02       53.49     30.04 o 
   3  11  18     1139.88     1117.51     56.58 o 
   4  11  18      244.20      224.95     46.46 o 
  -3  12  18      141.22      186.55     54.32 o 
  -2  12  18       81.78       50.50     33.07 o 
  -1  12  18      490.79      644.82    110.43 o 
   0  12  18       85.58       47.89     21.10 o 
   1  12  18       61.87       10.18     16.64 o 
   2  12  18      754.29      477.89    167.97 o 
   3  12  18      433.95      473.99     44.95 o 
  -2  13  18      659.11      683.67     50.42 o 
  -1  13  18       20.61       40.24     32.09 o 
   0  13  18      776.43      781.93     50.54 o 
   1  13  18        2.80      -13.09     32.52 o 
   2  13  18        8.23       32.80     42.17 o 
   3  13  18      463.18      389.61     55.04 o 
  -1  14  18      545.95      573.32     41.38 o 
   0  14  18       29.37       72.29     34.60 o 
   1  14  18        0.14       29.44     33.10 o 
   2  14  18      325.73      309.05     42.45 o 
   0  -3  19      750.22      594.67     66.47 o 
   1  -3  19       53.65       55.04     45.74 o 
  -1  -2  19      202.39      201.56     53.61 o 
   0  -2  19      741.07      746.91     73.62 o 
   1  -2  19       22.19       62.18     42.88 o 
   2  -2  19      261.18      144.38     48.60 o 
  -2  -1  19      755.03      771.21     70.05 o 
  -1  -1  19      118.62       49.03     31.32 o 
   0  -1  19       88.34      134.01     26.82 o 
   1  -1  19      186.70      188.91     32.80 o 
   2  -1  19        6.94       41.32     29.03 o 
   3  -1  19      283.44      273.89     36.38 o 
  -3   0  19      782.85      819.10     73.62 o 
  -2   0  19      167.96      211.27     49.63 o 
  -1   0  19      299.73      330.33     34.39 o 
   0   0  19      230.15      238.44     70.05 o 
   1   0  19      401.43      471.68     40.66 o 
   2   0  19        0.42      -27.80     27.80 o 
   3   0  19      172.43      220.60     35.84 o 
  -3   1  19      113.75      162.25     52.18 o 
  -2   1  19       22.65        7.66     24.47 o 
  -1   1  19     2465.55     2398.67     95.06 o 
   0   1  19      320.59      319.80     37.39 o 
   1   1  19        6.79        9.31     38.24 o 
   2   1  19      303.69      367.55     53.61 o 
   3   1  19       23.96       32.01     30.57 o 
   4   1  19      140.19      104.88     34.62 o 
  -3   2  19      473.97      379.53     60.04 o 
  -2   2  19      623.82      536.67     45.92 o 
  -1   2  19      804.20      852.06     50.75 o 
   0   2  19     1231.25     1355.69     55.85 o 
   1   2  19       93.94      149.13     32.85 o 
   2   2  19        9.11       36.49     29.99 o 
   3   2  19       18.62       48.90     50.03 o 
   4   2  19      541.74      558.80     45.96 o 
  -3   3  19      153.27      195.84     53.61 o 
  -2   3  19       59.66      114.86     43.24 o 
  -1   3  19       39.40       37.23     30.42 o 
   0   3  19        0.44      -14.74     26.77 o 
   1   3  19       51.12       40.97     33.24 o 
   2   3  19       69.90       32.88     28.75 o 
   3   3  19        7.96       31.46     34.31 o 
   4   3  19      197.96      158.36     36.39 o 
  -3   4  19       41.77       62.18     47.89 o 
  -2   4  19       16.20       42.10     32.16 o 
  -1   4  19      137.72      221.72     34.99 o 
   0   4  19      311.29      370.92     62.54 o 
   1   4  19      231.02      301.42     66.83 o 
   2   4  19     1542.21     1574.33     57.87 o 
   3   4  19      581.40      634.83     46.97 o 
   4   4  19      424.89      466.73     44.48 o 
  -3   5  19      246.35      294.48     54.32 o 
  -2   5  19       20.37       20.12     29.30 o 
  -1   5  19       24.13        1.70     27.01 o 
   0   5  19      752.05      796.07     49.63 o 
   1   5  19     1144.22     1144.66     50.24 o 
   2   5  19      539.02      667.36     46.70 o 
   3   5  19       60.13      107.35     33.35 o 
   4   5  19       12.33       23.62     31.05 o 
  -3   6  19        5.78       42.88     47.17 o 
  -2   6  19      224.75      207.06     53.96 o 
  -1   6  19        5.99        6.27     29.49 o 
   0   6  19      196.25      194.23     34.31 o 
   1   6  19     1071.59     1035.58     49.73 o 
   2   6  19       11.25       37.17     30.83 o 
   3   6  19     1120.13     1273.33     57.85 o 
   4   6  19      185.35      208.02     49.67 o 
  -3   7  19        9.06      -40.74     44.31 o 
  -2   7  19      563.04      453.72     42.69 o 
  -1   7  19      353.32      406.03     96.49 o 
   0   7  19      109.15       98.64     32.60 o 
   1   7  19     1391.95     1349.78    148.31 o 
   2   7  19      546.75      570.51     44.20 o 
   3   7  19      920.51      919.17     55.30 o 
   4   7  19      928.47      903.31     82.55 o 
  -3   8  19      203.52      283.04     57.89 o 
  -2   8  19      299.86      251.78     38.83 o 
  -1   8  19      159.45      139.28     34.99 o 
   0   8  19      717.63      869.90     51.37 o 
   1   8  19      735.25      669.23     46.87 o 
   2   8  19       55.08       92.78     32.60 o 
   3   8  19        4.29       -8.32     51.46 o 
   4   8  19      136.96      209.75     38.91 o 
  -3   9  19      433.66      486.74     66.47 o 
  -2   9  19       32.12       23.85     48.60 o 
  -1   9  19       10.81      -29.32     30.21 o 
   0   9  19      723.66      722.55     46.99 o 
   1   9  19      254.04      223.96     36.43 o 
   2   9  19      401.52      411.25     80.77 o 
   3   9  19        4.00       15.72     32.35 o 
   4   9  19        2.78       26.38     32.84 o 
  -3  10  19      402.61      388.82     60.75 o 
  -2  10  19       94.45       92.17     36.38 o 
  -1  10  19      569.45      638.69     47.81 o 
   0  10  19       25.68        0.80     30.78 o 
   1  10  19     1344.32     1353.86     58.97 o 
   2  10  19      247.28      293.89     40.43 o 
   3  10  19      973.95      980.65     60.04 o 
   4  10  19        4.99      -29.62     31.32 o 
  -2  11  19      241.30      220.89     73.26 o 
  -1  11  19      370.20      444.52     66.83 o 
   0  11  19     1165.24     1200.95     63.97 o 
   1  11  19      723.50      725.80     50.24 o 
   2  11  19      253.59      170.88     36.88 o 
   3  11  19       16.58       20.91     31.95 o 
  -1  12  19      113.05       75.57     34.32 o 
   0  12  19       23.23       17.73     32.96 o 
   1  12  19       15.78      -19.40     38.60 o 
   2  12  19      420.93      377.72     42.37 o 
   0  13  19        8.42       17.63     27.22 o 
   1  13  19      879.44      984.59     70.40 o 
  -1   0  20      686.20      710.60     40.17 o 
   0   0  20      817.23      811.44     49.69 o 
   1   0  20       38.22       62.66     30.82 o 
   2   0  20       18.49       -0.13     29.99 o 
  -1   1  20      102.01      134.53     34.83 o 
   0   1  20       13.91      -15.82     31.09 o 
   1   1  20       51.07       38.97     30.55 o 
   2   1  20      306.80      276.17     44.31 o 
  -2   2  20      255.85      304.74     40.90 o 
  -1   2  20      144.90       82.47     35.02 o 
   0   2  20      158.43      240.93     35.87 o 
   1   2  20      327.69      299.72     39.41 o 
   2   2  20     2243.88     2393.53    107.21 o 
   3   2  20      101.76      126.80     35.63 o 
  -2   3  20      804.56      894.15     56.46 o 
  -1   3  20      100.49       62.17     32.80 o 
   0   3  20       21.21       40.38     30.83 o 
   1   3  20      258.70      193.09     36.38 o 
   2   3  20       98.46      108.07     32.84 o 
   3   3  20      292.90      335.92     40.66 o 
  -2   4  20      855.28      864.56     53.81 o 
  -1   4  20      394.73      380.51     62.90 o 
   0   4  20      211.90      175.41     41.10 o 
   1   4  20        4.64        6.64     30.31 o 
   2   4  20      110.68      135.09     35.37 o 
   3   4  20     1442.68     1575.19     62.38 o 
  -2   5  20       62.49       62.23     32.87 o 
  -1   5  20     2016.06     1875.23    129.01 o 
   0   5  20      224.46      274.26     47.17 o 
   1   5  20      965.15      992.81     54.01 o 
   2   5  20      389.93      361.69     40.28 o 
   3   5  20      535.10      603.04     47.76 o 
  -2   6  20     1662.20     1683.21     66.11 o 
  -1   6  20       36.27       74.30     33.47 o 
   0   6  20      818.72      768.14     49.34 o 
   1   6  20       57.08       31.56     31.95 o 
   2   6  20       10.33      -11.97     30.57 o 
   3   6  20      237.46      208.44     41.46 o 
  -2   7  20        2.43        9.26     46.10 o 
  -1   7  20       95.49      113.35     41.10 o 
   0   7  20      301.84      357.47     41.44 o 
   1   7  20       14.48       59.87     31.41 o 
   2   7  20      439.37      499.91     56.11 o 
   3   7  20      452.91      455.66     48.60 o 
  -2   8  20      181.99      179.06     38.16 o 
  -1   8  20      627.42      692.03     54.32 o 
   0   8  20        1.01       23.92     45.74 o 
   1   8  20       22.59       10.01     31.84 o 
   2   8  20      209.79      202.56     40.74 o 
   3   8  20      388.42      445.96     45.23 o 
  -2   9  20      456.31      505.36     59.68 o 
  -1   9  20      217.75      287.17     40.49 o 
   0   9  20      564.39      557.82     45.92 o 
   1   9  20      268.68      286.73     39.67 o 
   2   9  20        3.39        3.26     32.09 o 
   3   9  20       42.06       -1.40     32.30 o 
  -1  10  20      257.27      234.04     40.28 o 
   0  10  20       31.03       37.52     33.03 o 
   1  10  20       78.88      148.47     36.89 o 
   2  10  20      304.69      390.47     44.62 o 
  -1  11  20      175.62      162.75     51.10 o 
   0  11  20       60.89       73.26     34.37 o 
   1  11  20      715.96      829.57     54.75 o 
   2  11  20      237.43      314.53     41.94 o 
   0   3  21     1039.05     1265.69     60.89 o 
   1   3  21      149.94      200.45     38.64 o 
  -1   4  21      143.90      194.11     38.14 o 
   0   4  21      123.00      134.58     36.13 o 
   1   4  21      525.83      529.14     46.49 o 
   2   4  21        0.22       41.46     33.36 o 
  -1   5  21        3.06       17.81     32.75 o 
   0   5  21        1.07      -18.50     31.51 o 
   1   5  21      426.02      362.25     43.21 o 
   2   5  21      298.41      383.41     52.89 o 
  -1   6  21      761.39      823.01     54.07 o 
   0   6  21       91.58      110.90     35.10 o 
   1   6  21        1.72      -32.07     32.07 o 
   2   6  21     1426.69     1546.13     65.44 o 
  -1   7  21       66.93       77.98     34.60 o 
   0   7  21       22.26        5.47     32.96 o 
   1   7  21      317.98      282.70     40.39 o 
   2   7  21        3.07      -24.64     53.96 o 
   0   8  21      214.88      158.75     37.31 o 
   1   8  21      311.11      250.89     41.13 o 
                                                 
